# Supplementary material for: Transcriptome-based screening of intracellular pathways and angiogenesis related genes at different stages of thiram induced tibial lesions in broiler chickens
Source: BMC Genomics. 2020 Jan 15;21:50. doi: 10.1186/s12864-020-6456-9 (PMC6964038; doi:10.1186/s12864-020-6456-9)
Supplement: Supplementary file 1 — Additional file 1. List of total DEGs on day 2, 6 and 15. [file 12864_2020_6456_MOESM1_ESM.xls]

## Sheet: 2 Days
#ID	FDR	log2FC	Regulated	COG_class	COG_class_annotation	GO_annotation	KEGG_annotation	Swissprot_annotation	nr_annotation
ENSGALG00000001564	0.0169387	3.01239	up	[P]	Inorganic ion transport and metabolism	Biological Process: regulation of the force of heart contraction (GO:0002026);; Molecular Function: nucleotide-sugar transmembrane transporter activity (GO:0005338);; Molecular Function: calcium-transporting ATPase activity (GO:0005388);; Molecular Function: calcium ion binding (GO:0005509);; Molecular Function: ATP binding (GO:0005524);; Cellular Component: endoplasmic reticulum-Golgi intermedia…	K05853|0.0|gga:395707|ATP2A3, SERCA	Sarcoplasmic/endoplasmic reticulum calcium ATPase 3 OS=Gallus gallus GN=ATP2A3 PE=2 SV=1	sarcoplasmic/endoplasmic reticulum calcium ATPase 3 [Gallus gallus]
Gallus_gallus_newGene_3767	0.0263839	3.9154	up	[O]	Posttranslational modification, protein turnover, chaperones	--	--	Collagen alpha-2(VI) chain (Precursor) GN=COL6A2 OS=Gallus gallus (Chicken) PE=2 SV=1	PREDICTED: uncharacterized protein LOC104913336 [Meleagris gallopavo]
ENSGALG00000012802	0.015752	2.6945	up	--	--	Molecular Function: magnesium ion binding (GO:0000287);; Biological Process: platelet degranulation (GO:0002576);; Molecular Function: protein-glutamine gamma-glutamyltransferase activity (GO:0003810);; Molecular Function: GTPase activity (GO:0003924);; Molecular Function: calcium ion binding (GO:0005509);; Molecular Function: protein binding (GO:0005515);; Molecular Function: GTP binding (GO:000…	K03917|0.0|gga:395420|F13A1	Coagulation factor XIII A chain OS=Homo sapiens GN=F13A1 PE=1 SV=4	coagulation factor XIII A chain [Gallus gallus]
ENSGALG00000005031	0.0142105	Inf	up	--	--	Biological Process: positive regulation of cell-matrix adhesion (GO:0001954);; Biological Process: regulation of heart rate (GO:0002027);; Molecular Function: dystroglycan binding (GO:0002162);; Molecular Function: sequence-specific DNA binding transcription factor activity (GO:0003700);; Molecular Function: actin binding (GO:0003779);; Molecular Function: integrin binding (GO:0005178);; Molecula…	--	Dystrophin-related protein 2 OS=Homo sapiens GN=DRP2 PE=2 SV=2	PREDICTED: dystrophin-related protein 2 isoform X1 [Gallus gallus]
ENSGALG00000009227	0.0070316	-2.28992	down	[O]	Posttranslational modification, protein turnover, chaperones	Biological Process: G1/S transition of mitotic cell cycle (GO:0000082);; Molecular Function: ubiquitin-protein transferase activity (GO:0004842);; Molecular Function: ATP binding (GO:0005524);; Cellular Component: nucleolus (GO:0005730);; Cellular Component: cytoplasm (GO:0005737);; Biological Process: DNA replication initiation (GO:0006270);; Biological Process: protein monoubiquitination (GO:00…	K02207|1e-170|gga:427021|UBE2R2	Ubiquitin-conjugating enzyme E2 R2 OS=Oryctolagus cuniculus GN=UBE2R2 PE=2 SV=1	ubiquitin-conjugating enzyme E2 R2 [Gallus gallus]
ENSGALG00000016783	0.00646714	Inf	up	--	--	Molecular Function: protease binding (GO:0002020);; Molecular Function: interleukin-1 receptor activity (GO:0004908);; Molecular Function: interleukin-1, Type I, activating receptor activity (GO:0004909);; Molecular Function: platelet-derived growth factor receptor binding (GO:0005161);; Cellular Component: extracellular space (GO:0005615);; Cellular Component: nucleus (GO:0005634);; Biological P…	K04386|0.0|gga:396481|IL1R1	Interleukin-1 receptor type 1 OS=Homo sapiens GN=IL1R1 PE=1 SV=1	interleukin-1 receptor type 1 precursor [Gallus gallus]
ENSGALG00000015884	0.000166242	3.39395	up	--	--	Cellular Component: chromosome, centromeric region (GO:0000775);; Molecular Function: protein binding (GO:0005515);; Cellular Component: nucleus (GO:0005634);; Cellular Component: nucleoplasm (GO:0005654);; Cellular Component: cytoplasm (GO:0005737);; Biological Process: chromosome segregation (GO:0007059);; Biological Process: mitotic nuclear division (GO:0007067);; Biological Process: CENP-A co…	K11564|1e-102|gga:418494|C21orf45	Protein Mis18-alpha OS=Homo sapiens GN=MIS18A PE=1 SV=1	PREDICTED: protein Mis18-alpha isoform X3 [Gallus gallus]
Gallus_gallus_newGene_4182	0.000107598	#NAME?	down	--	--	Molecular Function: actin binding (GO:0003779);; Molecular Function: structural constituent of cytoskeleton (GO:0005200);; Molecular Function: phospholipid binding (GO:0005543);; Cellular Component: spectrin (GO:0008091);;	--	Spectrin alpha chain, non-erythrocytic 1 GN=SPTAN1 OS=Gallus gallus (Chicken) PE=1 SV=3	PREDICTED: spectrin beta chain, erythrocytic-like, partial [Gallus gallus]
ENSGALG00000027892	4.66205e-06	2.79783	up	--	--	Cellular Component: cytoplasm (GO:0005737);; Biological Process: multicellular organismal development (GO:0007275);; Biological Process: cell differentiation (GO:0030154);; Cellular Component: intracellular organelle (GO:0043229);; Cellular Component: organelle part (GO:0044422);;	--	Outer dense fiber protein 3 OS=Bos taurus GN=ODF3 PE=2 SV=1	PREDICTED: outer dense fiber protein 3-like [Gallus gallus]
Gallus_gallus_newGene_2322	0.0225135	3.22619	up	--	--	Cellular Component: extracellular region (GO:0005576);; Cellular Component: nucleus (GO:0005634);; Cellular Component: endoplasmic reticulum (GO:0005783);; Cellular Component: cytosol (GO:0005829);; Biological Process: cell death (GO:0008219);; Cellular Component: mitochondrial membrane (GO:0031966);; Cellular Component: chromaffin granule (GO:0042583);;	--	Clusterin alpha chain (Precursor) GN=CLU OS=Coturnix coturnix japonica (Japanese quail) PE=2 SV=2	clusterin precursor [Gallus gallus]
ENSGALG00000016614	0.0102753	4.37563	up	--	--	Biological Process: cell morphogenesis (GO:0000902);; Cellular Component: stress fiber (GO:0001725);; Biological Process: lens morphogenesis in camera-type eye (GO:0002089);; Molecular Function: actin binding (GO:0003779);; Cellular Component: nucleolus (GO:0005730);; Cellular Component: cytoplasm (GO:0005737);; Cellular Component: cell-cell adherens junction (GO:0005913);; Cellular Component: ti…	--	Protein Shroom2 OS=Homo sapiens GN=SHROOM2 PE=1 SV=1	PREDICTED: protein Shroom2 isoform X6 [Gallus gallus]
ENSGALG00000012104	0.0169387	3.41818	up	--	--	Biological Process: cytokinesis (GO:0000910);; Biological Process: septin ring assembly (GO:0000921);; Molecular Function: actin binding (GO:0003779);; Molecular Function: phospholipid binding (GO:0005543);; Cellular Component: actomyosin contractile ring (GO:0005826);; Biological Process: regulation of exit from mitosis (GO:0007096);; Biological Process: multicellular organismal process (GO:0032…	--	Actin-binding protein anillin OS=Homo sapiens GN=ANLN PE=1 SV=2	PREDICTED: actin-binding protein anillin [Gallus gallus]
ENSGALG00000008265	0.00202871	3.55621	up	[R]	General function prediction only	Molecular Function: RNA binding (GO:0003723);; Cellular Component: nucleus (GO:0005634);; Cellular Component: cytosol (GO:0005829);; Biological Process: RNA processing (GO:0006396);; Biological Process: mRNA processing (GO:0006397);; Molecular Function: transcription factor binding (GO:0008134);; Cellular Component: ribonucleoprotein complex (GO:0030529);; Cellular Component: intracellular non-me…	--	Protein RRP5 homolog OS=Homo sapiens GN=PDCD11 PE=1 SV=3	PREDICTED: protein RRP5 homolog isoform X6 [Gallus gallus]
ENSGALG00000009858	0.015752	1.39399	up	[P]	Inorganic ion transport and metabolism	Biological Process: in utero embryonic development (GO:0001701);; Molecular Function: zinc ion transmembrane transporter activity (GO:0005385);; Biological Process: cellular calcium ion homeostasis (GO:0006874);; Biological Process: cellular zinc ion homeostasis (GO:0006882);; Biological Process: response to zinc ion (GO:0010043);; Cellular Component: integral component of membrane (GO:0016021);;…	K14688|0.0|gga:421377|SLC30A1	Zinc transporter 1 OS=Rattus norvegicus GN=Slc30a1 PE=2 SV=1	PREDICTED: zinc transporter 1, partial [Gallus gallus]
Gallus_gallus_newGene_726	0.00153748	4.92642	up	--	--	--	--	--	PREDICTED: copine-2-like, partial [Pterocles gutturalis]
ENSGALG00000029112	0.00132449	7.46409	up	--	--	Biological Process: temperature homeostasis (GO:0001659);; Biological Process: positive regulation of natural killer cell cytokine production (GO:0002729);; Biological Process: positive regulation of humoral immune response mediated by circulating immunoglobulin (GO:0002925);; Molecular Function: GTPase activity (GO:0003924);; Molecular Function: GTP binding (GO:0005525);; Cellular Component: nuc…	--	GTPase IMAP family member 7 OS=Homo sapiens GN=GIMAP7 PE=1 SV=1	PREDICTED: GTPase IMAP family member 5-like, partial [Gallus gallus]
ENSGALG00000009823	2.57966e-23	4.21549	up	[T]	Signal transduction mechanisms	Biological Process: negative regulation of cytokine-mediated signaling pathway (GO:0001960);; Biological Process: hematopoietic progenitor cell differentiation (GO:0002244);; Biological Process: immunoglobulin biosynthetic process (GO:0002378);; Molecular Function: protein tyrosine phosphatase activity (GO:0004725);; Molecular Function: transmembrane receptor protein tyrosine phosphatase activity…	K01104|0.0|gga:423962|PTPRE	Receptor-type tyrosine-protein phosphatase epsilon OS=Homo sapiens GN=PTPRE PE=1 SV=1	PREDICTED: receptor-type tyrosine-protein phosphatase epsilon isoform X5 [Gallus gallus]
ENSGALG00000027201	1.3047e-30	-6.57369	down	--	--	Molecular Function: catalytic activity (GO:0003824);; Molecular Function: binding (GO:0005488);; Biological Process: metabolic process (GO:0008152);; Biological Process: viral process (GO:0016032);;	--	HERV-K_8p23.1 provirus ancestral Gag polyprotein OS=Homo sapiens PE=1 SV=2	PREDICTED: uncharacterized protein LOC101747455 [Gallus gallus]
ENSGALG00000016817	0.0206375	3.06524	up	--	--	Biological Process: negative regulation of protein phosphorylation (GO:0001933);; Biological Process: thrombocyte differentiation (GO:0002574);; Molecular Function: GTPase activator activity (GO:0005096);; Molecular Function: Ras GTPase activator activity (GO:0005099);; Molecular Function: receptor binding (GO:0005102);; Molecular Function: phospholipid binding (GO:0005543);; Cellular Component: …	K12380|0.0|gga:418736|RASA3	Ras GTPase-activating protein 3 OS=Mus musculus GN=Rasa3 PE=1 SV=2	ras GTPase-activating protein 3 [Gallus gallus]
ENSGALG00000004445	0.000223112	4.11163	up	[P]	Inorganic ion transport and metabolism	Cellular Component: integral component of plasma membrane (GO:0005887);; Biological Process: sulfate transport (GO:0008272);; Molecular Function: citrate transmembrane transporter activity (GO:0015137);; Molecular Function: succinate transmembrane transporter activity (GO:0015141);; Molecular Function: L-aspartate transmembrane transporter activity (GO:0015183);; Molecular Function: low-affinity …	K14445|0.0|tgu:100220067|similar to solute carrier family 13 member 3	Solute carrier family 13 member 3 OS=Homo sapiens GN=SLC13A3 PE=1 SV=1	PREDICTED: solute carrier family 13 member 3 [Gallus gallus]
ENSGALG00000011084	0.00069711	2.25087	up	--	--	Cellular Component: centriole (GO:0005814);; Cellular Component: spindle (GO:0005819);; Biological Process: brain development (GO:0007420);; Cellular Component: axon (GO:0030424);; Cellular Component: axoneme (GO:0035085);; Cellular Component: ciliary transition zone (GO:0035869);; Cellular Component: ciliary basal body (GO:0036064);; Biological Process: negative regulation of mitotic cell cycle …	--	Centriole, cilia and spindle-associated protein OS=Homo sapiens GN=CCSAP PE=2 SV=2	PREDICTED: centriole, cilia and spindle-associated protein, partial [Gallus gallus]
ENSGALG00000005281	0.0286147	-5.29313	down	--	--	Molecular Function: protein binding (GO:0005515);; Cellular Component: endoplasmic reticulum membrane (GO:0005789);; Biological Process: ER to Golgi vesicle-mediated transport (GO:0006888);; Biological Process: protein secretion (GO:0009306);; Cellular Component: integral component of membrane (GO:0016021);; Biological Process: protein glycosylation in Golgi (GO:0033578);; Biological Process: chy…	--	Lipase maturation factor 1 OS=Mus musculus GN=Lmf1 PE=1 SV=1	PREDICTED: lipase maturation factor 1 [Gallus gallus]
Gallus_gallus_newGene_4861	0.0409784	5.15715	up	--	--	--	--	Collagen alpha-2(I) chain (Precursor) GN=COL1A2 OS=Lithobates catesbeiana (American bullfrog) PE=2 SV=1	Aggrecan core protein [Columba livia]
ENSGALG00000022145	0.00315733	2.27474	up	--	--	Biological Process: mitotic metaphase (GO:0000089);; Cellular Component: chromosome, centromeric region (GO:0000775);; Molecular Function: protein binding (GO:0005515);; Cellular Component: nucleus (GO:0005634);; Cellular Component: nucleolus (GO:0005730);; Cellular Component: half bridge of spindle pole body (GO:0005825);; Cellular Component: cytoskeleton (GO:0005856);; Biological Process: mitot…	K11514|1e-64|tgu:100227615|similar to Cell division cycle associated 8	Borealin OS=Gallus gallus GN=CDCA8 PE=2 SV=1	RecName: Full=Borealin; AltName: Full=Cell division cycle-associated protein 8; AltName: Full=Dasra-B; Short=GgDasraB
ENSGALG00000027241	0.0484933	4.07011	up	--	--	Cellular Component: acrosomal vesicle (GO:0001669);; Molecular Function: prostaglandin E receptor activity (GO:0004957);; Molecular Function: thromboxane receptor activity (GO:0004960);; Molecular Function: thromboxane A2 receptor activity (GO:0004961);; Molecular Function: guanyl-nucleotide exchange factor activity (GO:0005085);; Molecular Function: protein binding (GO:0005515);; Cellular Compon…	K04264|0.0|tgu:100231011|hypothetical protein LOC100231011	Thromboxane A2 receptor OS=Bos taurus GN=TBXA2R PE=2 SV=2	PREDICTED: thromboxane A2 receptor-like [Gallus gallus]
ENSGALG00000004181	0.0235017	3.09836	up	[G]	Carbohydrate transport and metabolism	Biological Process: maltose metabolic process (GO:0000023);; Biological Process: regulation of the force of heart contraction (GO:0002026);; Biological Process: diaphragm contraction (GO:0002086);; Molecular Function: hydrolase activity, hydrolyzing O-glycosyl compounds (GO:0004553);; Molecular Function: alpha-1,4-glucosidase activity (GO:0004558);; Cellular Component: lysosome (GO:0005764);; Cel…	K12316|0.0|gga:416462|GAA	Lysosomal alpha-glucosidase OS=Mus musculus GN=Gaa PE=1 SV=2	PREDICTED: lysosomal alpha-glucosidase isoform X1 [Gallus gallus]
ENSGALG00000028649	6.29988e-11	3.12171	up	--	--	Cellular Component: cytoplasm (GO:0005737);; Cellular Component: intracellular organelle (GO:0043229);; Cellular Component: organelle part (GO:0044422);;	--	Outer dense fiber protein 3 OS=Homo sapiens GN=ODF3 PE=2 SV=1	PREDICTED: outer dense fiber protein 3-like [Gallus gallus]
ENSGALG00000016813	0.030924	3.53964	up	--	--	Cellular Component: condensed chromosome kinetochore (GO:0000777);; Biological Process: developmental process involved in reproduction (GO:0003006);; Molecular Function: nucleic acid binding (GO:0003676);; Molecular Function: protein binding (GO:0005515);; Cellular Component: nucleus (GO:0005634);; Cellular Component: nucleolus (GO:0005730);; Cellular Component: spindle (GO:0005819);; Biological …	--	Chromosome alignment-maintaining phosphoprotein 1 OS=Homo sapiens GN=CHAMP1 PE=1 SV=2	PREDICTED: chromosome alignment-maintaining phosphoprotein 1 isoform X2 [Gallus gallus]
ENSGALG00000009965	0.0169387	2.95352	up	--	--	Biological Process: skeletal system development (GO:0001501);; Molecular Function: protein binding (GO:0005515);; Biological Process: transcription, DNA-templated (GO:0006351);; Biological Process: signal transduction (GO:0007165);; Biological Process: heart development (GO:0007507);; Biological Process: embryo development (GO:0009790);; Biological Process: organ morphogenesis (GO:0009887);; Biol…	K05082|0.0|gga:414804|MPL, c-mpl	Thrombopoietin receptor OS=Homo sapiens GN=MPL PE=1 SV=1	thrombopoietin receptor precursor [Gallus gallus]
ENSGALG00000011859	0.000661893	-5.56432	down	--	--	Molecular Function: peroxidase activity (GO:0004601);; Molecular Function: oxygen transporter activity (GO:0005344);; Molecular Function: binding (GO:0005488);; Molecular Function: iron ion binding (GO:0005506);; Biological Process: response to oxidative stress (GO:0006979);; Biological Process: oxygen transport (GO:0015671);; Molecular Function: oxygen binding (GO:0019825);; Molecular Function: …	--	Cytoglobin-1 OS=Oryzias latipes GN=cygb1 PE=2 SV=1	eye-globin [Gallus gallus]
ENSGALG00000007447	0.00479094	-1.53936	down	[Z]	Cytoskeleton	Biological Process: G2/M transition of mitotic cell cycle (GO:0000086);; Biological Process: neuron migration (GO:0001764);; Molecular Function: GTPase activity (GO:0003924);; Molecular Function: G-protein coupled receptor activity (GO:0004930);; Molecular Function: structural constituent of cytoskeleton (GO:0005200);; Molecular Function: GTP binding (GO:0005525);; Cellular Component: nucleus (GO…	K07375|0.0|gga:396427|TUBB1, TUBB3	Tubulin beta-6 chain OS=Gallus gallus PE=1 SV=1	tubulin beta-6 chain [Gallus gallus]
ENSGALG00000004340	0.0161468	5.57181	up	--	--	Biological Process: osteoclast differentiation (GO:0030316);; Biological Process: positive regulation of cellular process (GO:0048522);; Biological Process: positive regulation of developmental process (GO:0051094);; Biological Process: cellular response to organic substance (GO:0071310);;	--	Osteoclast stimulatory transmembrane protein OS=Homo sapiens GN=OCSTAMP PE=2 SV=2	PREDICTED: osteoclast stimulatory transmembrane protein [Gallus gallus]
ENSGALG00000028909	0.0279714	3.4719	up	--	--	Cellular Component: intracellular part (GO:0044424);;	--	Outer dense fiber protein 3 OS=Homo sapiens GN=ODF3 PE=2 SV=1	PREDICTED: outer dense fiber protein 3-like, partial [Gallus gallus]
ENSGALG00000010195	3.35449e-05	4.69746	up	[RTKL]	--	Biological Process: G2/M transition of mitotic cell cycle (GO:0000086);; Molecular Function: protein serine/threonine kinase activity (GO:0004674);; Molecular Function: protein tyrosine kinase activity (GO:0004713);; Molecular Function: protein binding (GO:0005515);; Molecular Function: ATP binding (GO:0005524);; Cellular Component: nucleolus (GO:0005730);; Cellular Component: centriole (GO:00058…	K08863|0.0|tgu:100231569|similar to polo-like kinase 4	Serine/threonine-protein kinase PLK4 OS=Homo sapiens GN=PLK4 PE=1 SV=3	PREDICTED: LOW QUALITY PROTEIN: serine/threonine-protein kinase PLK4 [Gallus gallus]
ENSGALG00000027454	0.00351312	3.81491	up	--	--	Cellular Component: condensed chromosome kinetochore (GO:0000777);; Molecular Function: DNA binding (GO:0003677);; Cellular Component: nucleus (GO:0005634);; Biological Process: chromosome segregation (GO:0007059);; Biological Process: mitotic nuclear division (GO:0007067);; Biological Process: CENP-A containing nucleosome assembly (GO:0034080);; Molecular Function: protein heterodimerization act…	--	Centromere protein W OS=Gallus gallus GN=CENPW PE=1 SV=1	PREDICTED: centromere protein W-like [Meleagris gallopavo]
ENSGALG00000013257	0.015752	Inf	up	[C]	Energy production and conversion	Molecular Function: L-lactate dehydrogenase activity (GO:0004459);; Molecular Function: structural constituent of eye lens (GO:0005212);; Cellular Component: mitochondrion (GO:0005739);; Cellular Component: cytosol (GO:0005829);; Biological Process: lactate metabolic process (GO:0006089);; Biological Process: pyruvate metabolic process (GO:0006090);; Biological Process: glycolytic process (GO:000…	K00016|0.0|gga:373997|LDHB	L-lactate dehydrogenase B chain OS=Gallus gallus GN=LDHB PE=1 SV=3	L-lactate dehydrogenase B chain [Gallus gallus]
ENSGALG00000027618	0.00153748	2.95184	up	--	--	Cellular Component: intracellular part (GO:0044424);;	--	Outer dense fiber protein 3 OS=Bos taurus GN=ODF3 PE=2 SV=1	PREDICTED: outer dense fiber protein 3-like, partial [Gallus gallus]
ENSGALG00000023643	0.00202871	-3.08938	down	--	--	Biological Process: temperature homeostasis (GO:0001659);; Biological Process: positive regulation of natural killer cell cytokine production (GO:0002729);; Biological Process: positive regulation of humoral immune response mediated by circulating immunoglobulin (GO:0002925);; Molecular Function: GTPase activity (GO:0003924);; Molecular Function: GTP binding (GO:0005525);; Cellular Component: nuc…	--	GTPase IMAP family member 7 OS=Homo sapiens GN=GIMAP7 PE=1 SV=1	PREDICTED: GTPase IMAP family member 7-like isoform X3 [Gallus gallus]
ENSGALG00000016609	0.024525	3.31338	up	--	--	Cellular Component: chromosome, centromeric region (GO:0000775);; Cellular Component: nucleus (GO:0005634);; Biological Process: nucleosome assembly (GO:0006334);; Biological Process: chromosome segregation (GO:0007059);; Biological Process: centromere complex assembly (GO:0034508);; Biological Process: cell division (GO:0051301);;	K11507|0.0|gga:422014|CENPO, CENP-O	Centromere protein O OS=Gallus gallus GN=CENPO PE=1 SV=2	centromere protein [Gallus gallus]
ENSGALG00000009553	0.0155755	1.81149	up	[D]	Cell cycle control, cell division, chromosome partitioning	Cellular Component: nuclear chromosome (GO:0000228);; Cellular Component: chromosome, centromeric region (GO:0000775);; Cellular Component: chromatin (GO:0000785);; Cellular Component: condensin complex (GO:0000796);; Cellular Component: sex chromosome (GO:0000803);; Biological Process: cytokinesis (GO:0000910);; Molecular Function: DNA binding (GO:0003677);; Molecular Function: chromatin binding…	K06675|0.0|gga:395189|SMC4, SMC4L1	Structural maintenance of chromosomes protein 4 OS=Xenopus laevis GN=smc4 PE=1 SV=1	structural maintenance of chromosomes protein 4 [Gallus gallus]
ENSGALG00000015874	0.0270934	4.25369	up	[RTKL]	--	Molecular Function: nucleotide binding (GO:0000166);; Molecular Function: protein kinase activity (GO:0004672);; Molecular Function: protein serine/threonine kinase activity (GO:0004674);; Cellular Component: nucleus (GO:0005634);; Cellular Component: spindle (GO:0005819);; Biological Process: mitotic spindle organization (GO:0007052);; Biological Process: male meiosis chromosome segregation (GO:…	K08866|0.0|gga:421849|TTK	Dual specificity protein kinase TTK OS=Homo sapiens GN=TTK PE=1 SV=2	PREDICTED: dual specificity protein kinase TTK [Gallus gallus]
ENSGALG00000005038	0.0018543	5.29518	up	--	--	Biological Process: mitotic cell cycle (GO:0000278);; Cellular Component: kinetochore (GO:0000776);; Molecular Function: protein binding (GO:0005515);; Cellular Component: nucleus (GO:0005634);; Cellular Component: nucleoplasm (GO:0005654);; Cellular Component: cytosol (GO:0005829);; Biological Process: CENP-A containing nucleosome assembly (GO:0034080);; Biological Process: follicle-stimulating …	K11501|0.0|gga:395207|CENPI, CENP-I, FSHPRH1	Centromere protein I OS=Gallus gallus GN=CENPI PE=1 SV=1	centromere protein I [Gallus gallus]
ENSGALG00000016590	0.0158698	Inf	up	[S]	Function unknown	Cellular Component: Golgi membrane (GO:0000139);; Biological Process: negative regulation of cytokine production (GO:0001818);; Biological Process: response to molecule of bacterial origin (GO:0002237);; Biological Process: microglial cell activation involved in immune response (GO:0002282);; Biological Process: MyD88-dependent toll-like receptor signaling pathway (GO:0002755);; Molecular Functio…	K05404|0.0|gga:418638|TLR7	Toll-like receptor 7 OS=Homo sapiens GN=TLR7 PE=1 SV=1	TLR7 [Gallus gallus]
Gallus_gallus_newGene_2304	0.00678456	Inf	up	--	--	Molecular Function: binding (GO:0005488);; Cellular Component: nucleus (GO:0005634);; Biological Process: cell cycle arrest (GO:0007050);; Biological Process: gene expression (GO:0010467);; Biological Process: RNA metabolic process (GO:0016070);; Cellular Component: intracellular part (GO:0044424);;	K10141|2e-48|gga:421766|SESN1	Serine/arginine repetitive matrix protein 1 GN=SRRM1 OS=Gallus gallus (Chicken) PE=2 SV=1	PREDICTED: sestrin-1 isoform X8 [Gallus gallus]
ENSGALG00000019325	3.97521e-19	-6.57382	down	--	--	--	--	--	PREDICTED: uncharacterized protein LOC417973 [Gallus gallus]
ENSGALG00000027614	1.55858e-06	3.01639	up	--	--	Cellular Component: intracellular part (GO:0044424);;	--	Outer dense fiber protein 3 OS=Bos taurus GN=ODF3 PE=2 SV=1	PREDICTED: outer dense fiber protein 3-like [Gallus gallus]
Gallus_gallus_newGene_1972	0.00193988	Inf	up
Gallus_gallus_newGene_2941	0.00370534	#NAME?	down
Gallus_gallus_newGene_3438	0.0018543	#NAME?	down

## Sheet: 6 Days
#ID	FDR	log2FC	Regulated	COG_class	COG_class_annotation	GO_annotation	KEGG_annotation	Swissprot_annotation	nr_annotation
ENSGALG00000013512	0.0104216	-1.25701	down	--	--	Biological Process: in utero embryonic development (GO:0001701);; Biological Process: T cell mediated immunity (GO:0002456);; Molecular Function: protein binding (GO:0005515);; Cellular Component: nucleus (GO:0005634);; Cellular Component: mitochondrion (GO:0005739);; Cellular Component: plasma membrane (GO:0005886);; Biological Process: regulation of transcription, DNA-templated (GO:0006355);; B…	K01527|1e-140|gga:426154|BTF3	Transcription factor BTF3 OS=Mus musculus GN=Btf3 PE=2 SV=3	PREDICTED: transcription factor BTF3 [Gallus gallus]
ENSGALG00000014691	0.00908364	-1.20823	down	--	--	Biological Process: spliceosomal snRNP assembly (GO:0000387);; Molecular Function: RNA binding (GO:0003723);; Cellular Component: nucleus (GO:0005634);; Cellular Component: cytoplasm (GO:0005737);; Cellular Component: cytosol (GO:0005829);; Biological Process: snRNA export from nucleus (GO:0006408);; Cellular Component: Cajal body (GO:0015030);; Biological Process: protein transport (GO:0015031);…	K14291|0.0|gga:427124|RNUXA, PHAX	Phosphorylated adapter RNA export protein OS=Gallus gallus GN=PHAX PE=2 SV=1	phosphorylated adapter RNA export protein [Gallus gallus]
ENSGALG00000001756	1.65239e-07	7.45991	up	[C]	Energy production and conversion	Biological Process: negative regulation of endothelial cell proliferation (GO:0001937);; Molecular Function: ATP binding (GO:0005524);; Cellular Component: mitochondrial proton-transporting ATP synthase complex (GO:0005753);; Cellular Component: mitochondrial proton-transporting ATP synthase, catalytic core (GO:0005754);; Cellular Component: plasma membrane (GO:0005886);; Biological Process: ADP …	K02132|0.0|tgu:751975|ATP5A1	ATP synthase subunit alpha, mitochondrial OS=Pongo abelii GN=ATP5A1 PE=2 SV=1	PREDICTED: ATP synthase subunit alpha, mitochondrial isoform X2 [Gallus gallus]
ENSGALG00000024348	0.00341641	-1.21745	down	--	--	Biological Process: positive regulation of T cell mediated cytotoxicity (GO:0001916);; Biological Process: antigen processing and presentation of peptide antigen via MHC class I (GO:0002474);; Biological Process: regulation of T cell anergy (GO:0002667);; Molecular Function: receptor binding (GO:0005102);; Cellular Component: endomembrane system (GO:0012505);; Cellular Component: integral compone…	K06751|0.0|gga:427746|MR1, YFV	Class I histocompatibility antigen, F10 alpha chain OS=Gallus gallus PE=2 SV=1	PREDICTED: class I histocompatibility antigen, F10 alpha chain isoform X1 [Gallus gallus]
ENSGALG00000012606	0.000262515	-1.26658	down	[S]	Function unknown	Molecular Function: structural molecule activity (GO:0005198);; Cellular Component: mitochondrion (GO:0005739);; Biological Process: heme biosynthetic process (GO:0006783);; Biological Process: iron-sulfur cluster assembly (GO:0016226);; Molecular Function: metal ion binding (GO:0046872);; Biological Process: endocrine process (GO:0050886);; Molecular Function: iron-sulfur cluster binding (GO:005…	K13628|2e-78|gga:769342|ISCA1	Iron-sulfur cluster assembly 1 homolog, mitochondrial OS=Gallus gallus GN=ISCA1 PE=2 SV=1	iron-sulfur cluster assembly 1 homolog, mitochondrial [Gallus gallus]
Gallus_gallus_newGene_4557	1.28804e-06	Inf	up	--	--	--	--	--	hypothetical protein RCJMB04_7i8 [Gallus gallus]
ENSGALG00000014184	7.51743e-18	6.98169	up	--	--	Biological Process: negative regulation of transcription from RNA polymerase II promoter (GO:0000122);; Molecular Function: sequence-specific DNA binding RNA polymerase II transcription factor activity (GO:0000981);; Molecular Function: core promoter proximal region sequence-specific DNA binding (GO:0000987);; Molecular Function: protein binding transcription factor activity (GO:0000988);; Molecu…	K04500|0.0|gga:395247|SMAD2, MADH2	Mothers against decapentaplegic homolog 2 OS=Homo sapiens GN=SMAD2 PE=1 SV=1	PREDICTED: mothers against decapentaplegic homolog 2-like isoformX1 [Gallus gallus]
ENSGALG00000027895	0.000266501	Inf	up	[KL]	--	Cellular Component: chromosome, centromeric region (GO:0000775);; Molecular Function: RNA polymerase II repressing transcription factor binding (GO:0001103);; Molecular Function: DNA binding (GO:0003677);; Molecular Function: chromatin binding (GO:0003682);; Molecular Function: ATP-dependent DNA helicase activity (GO:0004003);; Molecular Function: helicase activity (GO:0004386);; Molecular Functi…	K11367|0.0|tgu:100219642|hypothetical protein LOC100219642	Chromodomain-helicase-DNA-binding protein 1 OS=Gallus gallus GN=CHD1 PE=1 SV=1	PREDICTED: chromodomain-helicase-DNA-binding protein 1 [Gallus gallus]
ENSGALG00000026254	0.00776328	2.91695	up	--	--	Cellular Component: Golgi membrane (GO:0000139);; Biological Process: response to hypoxia (GO:0001666);; Biological Process: kidney development (GO:0001822);; Biological Process: positive regulation of receptor recycling (GO:0001921);; Biological Process: regulation of systemic arterial blood pressure by endothelin (GO:0003100);; Molecular Function: metalloendopeptidase activity (GO:0004222);; Ce…	K01415|0.0|gga:395459|ECE1, ECE-1	Endothelin-converting enzyme 1 OS=Homo sapiens GN=ECE1 PE=1 SV=2	endothelin-converting enzyme 1 [Gallus gallus]
Gallus_gallus_newGene_5669	7.11155e-29	7.07913	up	[L]	Replication, recombination and repair	--	--	--	PREDICTED: uncharacterized protein LOC101791992 [Anas platyrhynchos]
ENSGALG00000009227	1.39649e-19	8.28589	up	[O]	Posttranslational modification, protein turnover, chaperones	Biological Process: G1/S transition of mitotic cell cycle (GO:0000082);; Molecular Function: ubiquitin-protein transferase activity (GO:0004842);; Molecular Function: ATP binding (GO:0005524);; Cellular Component: nucleolus (GO:0005730);; Cellular Component: cytoplasm (GO:0005737);; Biological Process: DNA replication initiation (GO:0006270);; Biological Process: protein monoubiquitination (GO:00…	K02207|1e-170|gga:427021|UBE2R2	Ubiquitin-conjugating enzyme E2 R2 OS=Oryctolagus cuniculus GN=UBE2R2 PE=2 SV=1	ubiquitin-conjugating enzyme E2 R2 [Gallus gallus]
ENSGALG00000022674	7.25118e-30	6.81037	up	[FGR]	--	Cellular Component: histone deacetylase complex (GO:0000118);; Molecular Function: binding (GO:0005488);; Cellular Component: mitochondrion (GO:0005739);; Cellular Component: plasma membrane (GO:0005886);; Biological Process: regulation of transcription, DNA-templated (GO:0006355);; Biological Process: purine ribonucleotide catabolic process (GO:0009154);; Molecular Function: hydrolase activity (…	--	Histidine triad nucleotide-binding protein 1 OS=Oryctolagus cuniculus GN=HINT1 PE=1 SV=2	Wpkci [Gallus gallus]
Gallus_gallus_newGene_5716	0.0127553	-2.34759	down	--	--	Molecular Function: carbohydrate binding (GO:0030246);;	--	Zyxin OS=Xenopus tropicalis (Western clawed frog) PE=2 SV=1	PREDICTED: translation initiation factor IF-2-like [Gallus gallus]
ENSGALG00000022690	5.80598e-13	Inf	up	[FGR]	--	Cellular Component: histone deacetylase complex (GO:0000118);; Molecular Function: binding (GO:0005488);; Cellular Component: nucleus (GO:0005634);; Cellular Component: cytoplasm (GO:0005737);; Cellular Component: mitochondrion (GO:0005739);; Cellular Component: plasma membrane (GO:0005886);; Biological Process: regulation of transcription, DNA-templated (GO:0006355);; Biological Process: purine …	--	Histidine triad nucleotide-binding protein 1 OS=Oryctolagus cuniculus GN=HINT1 PE=1 SV=2	Wpkci [Gallus gallus]
ENSGALG00000013334	0.00707944	4.95346	up	--	--	Molecular Function: complement component C5a binding (GO:0001856);; Molecular Function: complement component C5a receptor activity (GO:0004878);; Molecular Function: C5a anaphylatoxin receptor activity (GO:0004944);; Molecular Function: prostaglandin receptor activity (GO:0004955);; Molecular Function: N-formyl peptide receptor activity (GO:0004982);; Biological Process: chemotaxis (GO:0006935);;…	K04010|0.0|gga:430484|C5AR1, GPR77	C5a anaphylatoxin chemotactic receptor 1 (Fragment) OS=Oryctolagus cuniculus GN=C5AR1 PE=3 SV=1	PREDICTED: C5a anaphylatoxin chemotactic receptor [Gallus gallus]
ENSGALG00000028014	0.00131169	3.51896	up	[L]	Replication, recombination and repair	Molecular Function: binding (GO:0005488);; Biological Process: viral process (GO:0016032);; Molecular Function: hydrolase activity (GO:0016787);; Biological Process: macromolecule metabolic process (GO:0043170);; Biological Process: primary metabolic process (GO:0044238);;	--	Pol polyprotein OS=Baboon endogenous virus (strain M7) GN=pol PE=3 SV=1	PREDICTED: uncharacterized protein LOC101791992 [Anas platyrhynchos]
ENSGALG00000027239	0.00829993	1.21558	up	--	--	Biological Process: mesoderm formation (GO:0001707);; Cellular Component: stress fiber (GO:0001725);; Molecular Function: actin binding (GO:0003779);; Molecular Function: integrin binding (GO:0005178);; Molecular Function: calcium ion binding (GO:0005509);; Cellular Component: basement membrane (GO:0005604);; Cellular Component: nuclear envelope (GO:0005635);; Cellular Component: endoplasmic reti…	--	Microtubule-actin cross-linking factor 1 OS=Rattus norvegicus GN=Macf1 PE=1 SV=1	PREDICTED: microtubule-actin cross-linking factor 1, partial [Gallus gallus]
Gallus_gallus_newGene_5281	0.00228878	Inf	up	--	--	--	--	--	PREDICTED: uncharacterized protein LOC101748689 [Gallus gallus]
ENSGALG00000006614	0.0132835	2.50905	up	--	--	Molecular Function: extracellular matrix structural constituent (GO:0005201);; Molecular Function: protein binding (GO:0005515);; Cellular Component: proteinaceous extracellular matrix (GO:0005578);; Cellular Component: plasma membrane (GO:0005886);; Biological Process: cell-matrix adhesion (GO:0007160);; Biological Process: hemostasis (GO:0007599);; Biological Process: sensory perception of soun…	--	Alpha-tectorin OS=Gallus gallus GN=TECTA PE=1 SV=1	PREDICTED: LOW QUALITY PROTEIN: alpha-tectorin-like [Meleagris gallopavo]
Gallus_gallus_newGene_5263	0.000103866	5.77867	up	--	--	--	--	--	unknown [Gallus gallus]
ENSGALG00000016357	4.10679e-05	-1.53596	down	[O]	Posttranslational modification, protein turnover, chaperones	Biological Process: skeletal system development (GO:0001501);; Molecular Function: glutathione peroxidase activity (GO:0004602);; Cellular Component: extracellular space (GO:0005615);; Cellular Component: nuclear euchromatin (GO:0005719);; Cellular Component: nucleolus (GO:0005730);; Cellular Component: mitochondrion (GO:0005739);; Cellular Component: mitochondrial matrix (GO:0005759);; Cellular …	K03386|0.0|gga:418601|PRDX4	Peroxiredoxin-4 OS=Homo sapiens GN=PRDX4 PE=1 SV=1	PREDICTED: peroxiredoxin-4 isoformX2 [Gallus gallus]
ENSGALG00000014775	0.0104216	-1.10354	down	--	--	Molecular Function: nucleotide binding (GO:0000166);; Biological Process: mRNA splicing, via spliceosome (GO:0000398);; Molecular Function: nucleic acid binding (GO:0003676);; Molecular Function: protein binding (GO:0005515);; Cellular Component: nucleus (GO:0005634);; Cellular Component: spliceosomal complex (GO:0005681);; Cellular Component: nucleolus (GO:0005730);; Cellular Component: mitochon…	K13165|0.0|gga:427168|SREK1, SFRS12	Splicing regulatory glutamine/lysine-rich protein 1 OS=Homo sapiens GN=SREK1 PE=1 SV=1	PREDICTED: splicing regulatory glutamine/lysine-rich protein 1 isoform X5 [Gallus gallus]
ENSGALG00000014441	1.61832e-05	5.65591	up	--	--	Molecular Function: ubiquitin-protein transferase activity (GO:0004842);; Cellular Component: intracellular (GO:0005622);; Molecular Function: zinc ion binding (GO:0008270);; Biological Process: protein ubiquitination (GO:0016567);; Molecular Function: ligase activity (GO:0016874);; Molecular Function: protein kinase binding (GO:0019901);;	--	E3 ubiquitin-protein ligase KCMF1 OS=Bos taurus GN=KCMF1 PE=2 SV=1	PREDICTED: E3 ubiquitin-protein ligase KCMF1-like isoform X3 [Gallus gallus]
ENSGALG00000000386	1.63135e-21	9.36118	up	[O]	Posttranslational modification, protein turnover, chaperones	Cellular Component: proteasome complex (GO:0000502);; Cellular Component: chromatin (GO:0000785);; Biological Process: cytokinesis (GO:0000910);; Biological Process: nematode larval development (GO:0002119);; Molecular Function: receptor binding (GO:0005102);; Molecular Function: ATP binding (GO:0005524);; Cellular Component: cell wall (GO:0005618);; Cellular Component: nuclear envelope (GO:00056…	--	Transitional endoplasmic reticulum ATPase OS=Rattus norvegicus GN=Vcp PE=1 SV=3	PREDICTED: transitional endoplasmic reticulum ATPase-like, partial [Gallus gallus]
ENSGALG00000016038	0.0373796	-2.49865	down	--	--	Biological Process: syncytium formation by plasma membrane fusion (GO:0000768);; Biological Process: positive regulation of leukocyte migration (GO:0002687);; Molecular Function: metalloendopeptidase activity (GO:0004222);; Cellular Component: nucleolus (GO:0005730);; Cellular Component: mitochondrion (GO:0005739);; Biological Process: proteolysis (GO:0006508);; Biological Process: membrane prote…	K08616|0.0|gga:422948|ADAM33, ADAM13	Disintegrin and metalloproteinase domain-containing protein 33 OS=Homo sapiens GN=ADAM33 PE=1 SV=2	disintegrin and metalloproteinase domain-containing protein 33 precursor [Gallus gallus]
ENSGALG00000011320	0.00157318	-1.81072	down	--	--	Molecular Function: protein binding (GO:0005515);; Cellular Component: integral component of membrane (GO:0016021);;	--	Transmembrane and coiled-coil domains protein 3 OS=Homo sapiens GN=TMCC3 PE=2 SV=3	PREDICTED: transmembrane and coiled-coil domains protein 3 isoform X6 [Gallus gallus]
ENSGALG00000000218	0.0165391	-1.58375	down	[U]	Intracellular trafficking, secretion, and vesicular transport	Cellular Component: nucleolus (GO:0005730);; Cellular Component: mitochondrion (GO:0005739);; Cellular Component: signal recognition particle, endoplasmic reticulum targeting (GO:0005786);; Cellular Component: cytosol (GO:0005829);; Biological Process: translation (GO:0006412);; Biological Process: SRP-dependent cotranslational protein targeting to membrane (GO:0006614);; Molecular Function: 7S R…	K03105|9e-94|tgu:100190553|signal recognition particle 19 kDa-like	Signal recognition particle 19 kDa protein OS=Pongo abelii GN=SRP19 PE=2 SV=2	PREDICTED: signal recognition particle 19 kDa protein isoform X1 [Gallus gallus]
Gallus_gallus_newGene_5151	2.33196e-06	Inf	up	[O]	Posttranslational modification, protein turnover, chaperones	Cellular Component: chromatin (GO:0000785);; Molecular Function: ATP binding (GO:0005524);; Cellular Component: spindle (GO:0005819);; Cellular Component: cytosol (GO:0005829);; Biological Process: ATP catabolic process (GO:0006200);; Biological Process: double-strand break repair (GO:0006302);; Biological Process: transport (GO:0006810);; Biological Process: cell cycle (GO:0007049);; Molecular F…	--	Transitional endoplasmic reticulum ATPase {ECO:0000250|UniProtKB:P23787} OS=Xenopus tropicalis (Western clawed frog) PE=2 SV=1	PREDICTED: transitional endoplasmic reticulum ATPase-like, partial [Gallus gallus]
ENSGALG00000014673	0.00613334	-1.08164	down	[PR]	--	Molecular Function: oxidoreductase activity (GO:0016491);; Molecular Function: metal ion binding (GO:0046872);; Molecular Function: 2 iron, 2 sulfur cluster binding (GO:0051537);; Biological Process: oxidation-reduction process (GO:0055114);;	--	Rieske domain-containing protein OS=Homo sapiens GN=RFESD PE=1 SV=1	PREDICTED: Rieske domain-containing protein isoform X2 [Gallus gallus]
ENSGALG00000015617	0.014971	-1.00104	down	[J]	Translation, ribosomal structure and biogenesis	Biological Process: nuclear-transcribed mRNA catabolic process, nonsense-mediated decay (GO:0000184);; Biological Process: nematode larval development (GO:0002119);; Molecular Function: structural constituent of ribosome (GO:0003735);; Molecular Function: protein binding (GO:0005515);; Biological Process: translation (GO:0006412);; Biological Process: translational initiation (GO:0006413);; Biolo…	K02973|1e-109|gga:427323|RPS23	40S ribosomal protein S23 OS=Rattus norvegicus GN=Rps23 PE=1 SV=3	40S ribosomal protein S23, partial [Columba livia]
Gallus_gallus_newGene_1430	0.00776328	Inf	up	--	--	--	--	--	ORF2 [Acanthochelys spixii]
ENSGALG00000013511	0.00467552	-1.17459	down	[R]	General function prediction only	Biological Process: regulation of cell growth (GO:0001558);; Molecular Function: nucleic acid binding (GO:0003676);; Molecular Function: sequence-specific DNA binding transcription factor activity (GO:0003700);; Molecular Function: transcription cofactor activity (GO:0003712);; Molecular Function: protein kinase activity (GO:0004672);; Cellular Component: nucleus (GO:0005634);; Cellular Component…	--	Ankyrin repeat family A protein 2 OS=Bos taurus GN=ANKRA2 PE=2 SV=1	ankyrin repeat family A protein 2 [Gallus gallus]
ENSGALG00000012620	0.0318534	-1.1666	down	--	--	Biological Process: negative regulation of transcription from RNA polymerase II promoter (GO:0000122);; Biological Process: branching involved in ureteric bud morphogenesis (GO:0001658);; Biological Process: neural tube closure (GO:0001843);; Biological Process: intramembranous ossification (GO:0001957);; Biological Process: heart morphogenesis (GO:0003007);; Molecular Function: patched binding (…	K06225|0.0|gga:395806|PTCH1, PTC, PTCH	Protein patched homolog 1 OS=Gallus gallus GN=PTCH1 PE=1 SV=1	protein patched homolog 1 [Gallus gallus]
ENSGALG00000021653	0.0423943	-3.09884	down	--	--	Molecular Function: GTP binding (GO:0005525);; Cellular Component: intracellular (GO:0005622);; Biological Process: small GTPase mediated signal transduction (GO:0007264);;	K07935|1e-121|gga:417503|RABL5	Rab-like protein 5 OS=Bos taurus GN=RABL5 PE=2 SV=1	PREDICTED: RAB, member RAS oncogene family-like 5 isoform X4 [Gallus gallus]
Gallus_gallus_newGene_5768	5.1217e-05	3.45951	up	[L]	Replication, recombination and repair	Molecular Function: RNA-directed DNA polymerase activity (GO:0003964);; Molecular Function: endonuclease activity (GO:0004519);; Molecular Function: zinc ion binding (GO:0008270);; Biological Process: DNA integration (GO:0015074);;	--	Endonuclease (Fragments) GN=POL OS=Gallus gallus (Chicken) PE=3 SV=1	gag and reverse transcriptase polyprotein precursor [Gallus gallus]
ENSGALG00000005785	1.69635e-17	Inf	up	--	--	Molecular Function: protein binding (GO:0005515);; Cellular Component: Ada2/Gcn5/Ada3 transcription activator complex (GO:0005671);; Biological Process: binding of sperm to zona pellucida (GO:0007339);;	--	Ubiquitin-associated protein 2 OS=Homo sapiens GN=UBAP2 PE=1 SV=1	ubiquitin-associated protein 2 [Gallus gallus]
ENSGALG00000026538	7.50132e-52	7.36633	up	--	--	--	--	--	histidine triad nucleotide binding protein W-like [Gallus gallus]
ENSGALG00000018819	2.47258e-05	1.40955	up	--	--	Cellular Component: cytoplasm (GO:0005737);; Cellular Component: cytoskeleton (GO:0005856);; Biological Process: protein folding (GO:0006457);; Biological Process: multicellular organismal development (GO:0007275);; Biological Process: cellular component organization (GO:0016043);; Biological Process: single-organism cellular process (GO:0044763);; Biological Process: single-organism developmenta…	--	Tubulin-specific chaperone cofactor E-like protein OS=Homo sapiens GN=TBCEL PE=2 SV=2	PREDICTED: tubulin folding cofactor E-like isoform X2 [Gallus gallus]
ENSGALG00000025779	0.000232438	2.34161	up	--	--	Biological Process: mesoderm formation (GO:0001707);; Cellular Component: stress fiber (GO:0001725);; Molecular Function: actin binding (GO:0003779);; Molecular Function: integrin binding (GO:0005178);; Molecular Function: calcium ion binding (GO:0005509);; Cellular Component: basement membrane (GO:0005604);; Cellular Component: nuclear envelope (GO:0005635);; Cellular Component: endoplasmic reti…	--	Microtubule-actin cross-linking factor 1 OS=Rattus norvegicus GN=Macf1 PE=1 SV=1	PREDICTED: microtubule-actin cross-linking factor 1-like, partial [Gallus gallus]
Gallus_gallus_newGene_4018	0.00132522	6.07448	up	[O]	Posttranslational modification, protein turnover, chaperones	Cellular Component: proteasome complex (GO:0000502);; Cellular Component: chromatin (GO:0000785);; Molecular Function: ATP binding (GO:0005524);; Cellular Component: cytosol (GO:0005829);; Biological Process: ATP catabolic process (GO:0006200);; Biological Process: double-strand break repair (GO:0006302);; Biological Process: transport (GO:0006810);; Biological Process: activation of cysteine-typ…	K13525|2e-51|gga:427410|VCP	Transitional endoplasmic reticulum ATPase {ECO:0000250|UniProtKB:P23787} OS=Xenopus tropicalis (Western clawed frog) PE=2 SV=1	PREDICTED: transitional endoplasmic reticulum ATPase-like isoform X2 [Gallus gallus]
ENSGALG00000022174	2.06485e-12	7.04781	up	[J]	Translation, ribosomal structure and biogenesis	Biological Process: mitotic spindle elongation (GO:0000022);; Biological Process: nuclear-transcribed mRNA catabolic process, nonsense-mediated decay (GO:0000184);; Molecular Function: structural constituent of ribosome (GO:0003735);; Biological Process: translation (GO:0006412);; Biological Process: translational initiation (GO:0006413);; Biological Process: translational elongation (GO:0006414)…	K02880|1e-132|tgu:751989|RPL17	60S ribosomal protein L17 OS=Rattus norvegicus GN=Rpl17 PE=2 SV=3	ribosomal protein L17 [Xenopus laevis]
ENSGALG00000014366	4.33739e-25	5.94031	up	--	--	Biological Process: mRNA splicing, via spliceosome (GO:0000398);; Cellular Component: nuclear chromatin (GO:0000790);; Molecular Function: RNA polymerase II core promoter proximal region sequence-specific DNA binding (GO:0000978);; Molecular Function: RNA polymerase II core promoter proximal region sequence-specific DNA binding transcription factor activity involved in positive regulation of tran…	K12886|0.0|gga:427458|HNRNPK	Heterogeneous nuclear ribonucleoprotein K OS=Gallus gallus GN=HNRNPK PE=2 SV=1	PREDICTED: heterogeneous nuclear ribonucleoprotein K [Melopsittacus undulatus]
ENSGALG00000002696	0.0139489	-1.01754	down	[J]	Translation, ribosomal structure and biogenesis	Biological Process: mitotic spindle elongation (GO:0000022);; Biological Process: nuclear-transcribed mRNA catabolic process, nonsense-mediated decay (GO:0000184);; Molecular Function: structural constituent of ribosome (GO:0003735);; Biological Process: translation (GO:0006412);; Biological Process: translational initiation (GO:0006413);; Biological Process: translational elongation (GO:0006414)…	K02880|1e-134|tgu:751989|RPL17	60S ribosomal protein L17 OS=Rattus norvegicus GN=Rpl17 PE=2 SV=3	ribosomal protein L17 [Xenopus laevis]
ENSGALG00000006234	0.00922025	1.03991	up	--	--	Cellular Component: Golgi membrane (GO:0000139);; Biological Process: neural tube closure (GO:0001843);; Molecular Function: DNA binding (GO:0003677);; Molecular Function: chromatin binding (GO:0003682);; Molecular Function: sequence-specific DNA binding transcription factor activity (GO:0003700);; Molecular Function: transcription corepressor activity (GO:0003714);; Cellular Component: extracell…	--	Protein CBFA2T3 OS=Gallus gallus GN=CBFA2T3 PE=2 SV=1	protein CBFA2T3 [Gallus gallus]
ENSGALG00000012642	0.0368036	-1.068	down	--	--	Molecular Function: G-protein alpha-subunit binding (GO:0001965);; Cellular Component: centrosome (GO:0005813);; Cellular Component: cytosol (GO:0005829);; Cellular Component: plasma membrane (GO:0005886);; Biological Process: gastrulation (GO:0007369);; Biological Process: regulation of G-protein coupled receptor protein signaling pathway (GO:0008277);; Biological Process: cellular component org…	--	Synembryn-B OS=Homo sapiens GN=RIC8B PE=1 SV=2	PREDICTED: synembryn-B [Gallus gallus]
ENSGALG00000007966	4.19041e-05	1.37847	up	--	--	Molecular Function: nuclease activity (GO:0004518);; Cellular Component: endoplasmic reticulum (GO:0005783);; Cellular Component: endoplasmic reticulum membrane (GO:0005789);; Biological Process: C-terminal protein lipidation (GO:0006501);; Biological Process: GPI anchor metabolic process (GO:0006505);; Biological Process: intracellular protein transport (GO:0006886);; Biological Process: sensory…	K05294|0.0|tgu:100227199|similar to GPI deacylase	GPI inositol-deacylase OS=Mus musculus GN=Pgap1 PE=1 SV=3	PREDICTED: GPI inositol-deacylase [Gallus gallus]
ENSGALG00000017706	0.0423943	-1.20957	down	--	--	Biological Process: cytokinesis (GO:0000910);; Biological Process: vasculogenesis (GO:0001570);; Cellular Component: ruffle (GO:0001726);; Biological Process: negative regulation of protein phosphorylation (GO:0001933);; Molecular Function: glycoprotein binding (GO:0001948);; Biological Process: negative regulation of cell-matrix adhesion (GO:0001953);; Molecular Function: GTPase activator activi…	K04352|0.0|tgu:100226598|RAS p21 protein activator (GTPase activating protein) 1	Ras GTPase-activating protein 1 OS=Rattus norvegicus GN=Rasa1 PE=3 SV=1	PREDICTED: ras GTPase-activating protein 1 isoform X3 [Gallus gallus]
ENSGALG00000020557	0.0267283	2.43159	up	--	--	Cellular Component: nuclear chromatin (GO:0000790);; Cellular Component: nucleolus (GO:0005730);; Cellular Component: cytoplasm (GO:0005737);; Cellular Component: centrosome (GO:0005813);; Biological Process: regulation of transcription from RNA polymerase II promoter (GO:0006357);; Biological Process: multicellular organismal development (GO:0007275);; Molecular Function: zinc ion binding (GO:00…	K06709|0.0|tgu:100219686|similar to jumonji domain containing 2C	Lysine-specific demethylase 4C OS=Homo sapiens GN=KDM4C PE=1 SV=2	PREDICTED: lysine-specific demethylase 4C isoform X1 [Gallus gallus]
ENSGALG00000013493	0.03164	-1.08136	down	[H]	Coenzyme transport and metabolism	Molecular Function: serine C-palmitoyltransferase activity (GO:0004758);; Molecular Function: protein binding (GO:0005515);; Biological Process: sphingomyelin biosynthetic process (GO:0006686);; Biological Process: embryo development ending in birth or egg hatching (GO:0009792);; Cellular Component: integral component of membrane (GO:0016021);; Cellular Component: cytoplasmic membrane-bounded ves…	K00654|0.0|gga:426145|SPTLC1	Serine palmitoyltransferase 1 OS=Homo sapiens GN=SPTLC1 PE=1 SV=1	PREDICTED: serine palmitoyltransferase 1 isoform X1 [Gallus gallus]
ENSGALG00000009117	2.51492e-08	3.43708	up	--	--	Molecular Function: GTPase activity (GO:0003924);; Molecular Function: GTP binding (GO:0005525);; Cellular Component: cytosol (GO:0005829);; Biological Process: GTP catabolic process (GO:0006184);; Molecular Function: GMP binding (GO:0019002);; Cellular Component: symbiont-containing vacuole membrane (GO:0020005);; Cellular Component: cytoplasmic vesicle (GO:0031410);; Biological Process: cellula…	--	Interferon-induced guanylate-binding protein 1 OS=Chlorocebus aethiops GN=GBP1 PE=2 SV=1	PREDICTED: interferon-induced guanylate-binding protein 1 [Gallus gallus]
ENSGALG00000022685	7.00904e-44	6.84844	up	--	--	Cellular Component: histone deacetylase complex (GO:0000118);; Molecular Function: binding (GO:0005488);; Cellular Component: cytoplasm (GO:0005737);; Cellular Component: plasma membrane (GO:0005886);; Biological Process: regulation of transcription, DNA-templated (GO:0006355);; Biological Process: purine ribonucleotide catabolic process (GO:0009154);; Molecular Function: hydrolase activity (GO:0…	--	Histidine triad nucleotide-binding protein 1 OS=Oryctolagus cuniculus GN=HINT1 PE=1 SV=2	Wpkci [Gallus gallus]
ENSGALG00000028307	5.29e-05	Inf	up	--	--	Cellular Component: chromosome, centromeric region (GO:0000775);; Molecular Function: DNA binding (GO:0003677);; Molecular Function: ATP-dependent DNA helicase activity (GO:0004003);; Molecular Function: helicase activity (GO:0004386);; Molecular Function: ATP binding (GO:0005524);; Cellular Component: nucleus (GO:0005634);; Cellular Component: polytene chromosome (GO:0005700);; Cellular Componen…	K11367|0.0|gga:395783|CHD1, CHD-Z	Chromodomain-helicase-DNA-binding protein 1 OS=Gallus gallus GN=CHD1 PE=1 SV=1	PREDICTED: chromodomain-helicase-DNA-binding protein 1 [Ficedula albicollis]
ENSGALG00000011488	0.0494689	-4.97084	down	--	--	Molecular Function: cytokine activity (GO:0005125);; Cellular Component: extracellular space (GO:0005615);; Biological Process: chemotaxis (GO:0006935);; Cellular Component: integral component of membrane (GO:0016021);;	--	CKLF-like MARVEL transmembrane domain-containing protein 7 OS=Homo sapiens GN=CMTM7 PE=2 SV=1	CKLF-like MARVEL transmembrane domain-containing protein 7 [Gallus gallus]
Gallus_gallus_newGene_3680	5.28155e-13	4.08248	up	--	--	Biological Process: single-organism cellular process (GO:0044763);; Biological Process: biological regulation (GO:0065007);;	--	--	hypothetical protein N339_08262, partial [Pterocles gutturalis]
ENSGALG00000026292	0.0233139	-1.48055	down	--	--	Biological Process: positive regulation of T cell mediated cytotoxicity (GO:0001916);; Biological Process: antigen processing and presentation of peptide antigen via MHC class I (GO:0002474);; Biological Process: regulation of T cell anergy (GO:0002667);; Biological Process: regulation of immune effector process (GO:0002697);; Molecular Function: receptor binding (GO:0005102);; Cellular Component…	--	Class I histocompatibility antigen, F10 alpha chain OS=Gallus gallus PE=2 SV=1	PREDICTED: LOW QUALITY PROTEIN: class I histocompatibility antigen, F10 alpha chain [Gallus gallus]
ENSGALG00000012591	0.00254877	-1.17122	down	--	--	Biological Process: mRNA splicing, via spliceosome (GO:0000398);; Cellular Component: nuclear chromatin (GO:0000790);; Molecular Function: RNA polymerase II core promoter proximal region sequence-specific DNA binding (GO:0000978);; Molecular Function: RNA polymerase II core promoter proximal region sequence-specific DNA binding transcription factor activity involved in positive regulation of tran…	K12886|0.0|gga:426516|HNRPK, HNRNPK	Heterogeneous nuclear ribonucleoprotein K OS=Gallus gallus GN=HNRNPK PE=2 SV=1	PREDICTED: heterogeneous nuclear ribonucleoprotein K-like isoform X5 [Gallus gallus]
ENSGALG00000029093	5.1217e-05	-1.52197	down	--	--	Biological Process: positive regulation of T cell mediated cytotoxicity (GO:0001916);; Biological Process: antigen processing and presentation of peptide antigen via MHC class I (GO:0002474);; Biological Process: regulation of T cell anergy (GO:0002667);; Molecular Function: receptor binding (GO:0005102);; Cellular Component: plasma membrane (GO:0005886);; Cellular Component: endomembrane system …	--	Class I histocompatibility antigen, F10 alpha chain OS=Gallus gallus PE=2 SV=1	PREDICTED: class I histocompatibility antigen, F10 alpha chain-like isoform X1 [Gallus gallus]
ENSGALG00000026415	0.019588	2.37237	up	[C]	Energy production and conversion	Cellular Component: cytosol (GO:0005829);; Biological Process: glycerol metabolic process (GO:0006071);; Biological Process: lipid metabolic process (GO:0006629);; Molecular Function: glycerophosphodiester phosphodiesterase activity (GO:0008889);; Biological Process: glycerophospholipid biosynthetic process (GO:0046474);; Molecular Function: glycerophosphocholine phosphodiesterase activity (GO:00…	--	Glycerophosphocholine phosphodiesterase GPCPD1 OS=Homo sapiens GN=GPCPD1 PE=1 SV=2	PREDICTED: glycerophosphocholine phosphodiesterase GPCPD1-like [Gallus gallus]
ENSGALG00000023089	0.0150022	-1.61345	down	--	--	Molecular Function: single-stranded DNA binding (GO:0003697);; Molecular Function: protein binding (GO:0005515);; Cellular Component: nucleus (GO:0005634);; Cellular Component: cytoplasm (GO:0005737);; Biological Process: protein complex assembly (GO:0006461);; Biological Process: positive regulation of cell proliferation (GO:0008284);; Biological Process: prechordal plate formation (GO:0021501);…	--	Single-stranded DNA-binding protein 2 OS=Homo sapiens GN=SSBP2 PE=1 SV=2	PREDICTED: single-stranded DNA-binding protein 2 isoform X1 [Gallus gallus]
Gallus_gallus_newGene_1256	2.78259e-06	3.43125	up	--	--	--	--	--	hypothetical protein N335_12931, partial [Phaethon lepturus]
Gallus_gallus_newGene_3803	0.0387103	-1.29554	down	--	--	--	--	--	hypothetical protein N337_02880, partial [Phoenicopterus ruber ruber]
ENSGALG00000010187	1.01858e-07	7.53113	up	[C]	Energy production and conversion	Biological Process: neurotransmitter uptake (GO:0001504);; Biological Process: amino acid transmembrane transport (GO:0003333);; Molecular Function: high-affinity glutamate transmembrane transporter activity (GO:0005314);; Molecular Function: protein binding (GO:0005515);; Cellular Component: Golgi apparatus (GO:0005794);; Cellular Component: plasma membrane (GO:0005886);; Cellular Component: int…	K05612|0.0|gga:427352|SLC1A1	Excitatory amino acid transporter 3 OS=Oryctolagus cuniculus GN=SLC1A1 PE=2 SV=1	PREDICTED: excitatory amino acid transporter 3 [Gallus gallus]
Gallus_gallus_newGene_5681	0.00152814	2.47448	up	--	--	Biological Process: single-organism process (GO:0044699);;	--	Fibrinogen alpha-1 chain (Precursor; Fragment) OS=Petromyzon marinus (Sea lamprey) PE=1 SV=2	hypothetical protein N321_05972, partial [Caprimulgus carolinensis]
ENSGALG00000022683	8.37806e-07	6.2424	up	[FGR]	--	Cellular Component: histone deacetylase complex (GO:0000118);; Molecular Function: binding (GO:0005488);; Cellular Component: cytoplasm (GO:0005737);; Cellular Component: plasma membrane (GO:0005886);; Biological Process: regulation of transcription, DNA-templated (GO:0006355);; Biological Process: purine ribonucleotide catabolic process (GO:0009154);; Molecular Function: hydrolase activity (GO:0…	--	Histidine triad nucleotide-binding protein 1 OS=Oryctolagus cuniculus GN=HINT1 PE=1 SV=2	Wpkci [Gallus gallus]
ENSGALG00000014650	0.041692	-1.16891	down	--	--	Molecular Function: nucleic acid binding (GO:0003676);; Molecular Function: protein binding (GO:0005515);; Cellular Component: DNA-directed RNA polymerase III complex (GO:0005666);; Cellular Component: cytosol (GO:0005829);; Cellular Component: axoneme (GO:0005930);; Biological Process: regulation of transcription from RNA polymerase III promoter (GO:0006359);; Biological Process: transcription e…	K03024|1e-161|gga:427105|POLR3G	DNA-directed RNA polymerase III subunit RPC7 OS=Homo sapiens GN=POLR3G PE=1 SV=2	PREDICTED: DNA-directed RNA polymerase III subunit RPC7 [Gallus gallus]
ENSGALG00000001886	0.0392717	-1.21402	down	--	--	--	--	--	PREDICTED: hypothetical protein LOC100539010 [Meleagris gallopavo]
ENSGALG00000015053	0.0368036	5.11916	up	[E]	Amino acid transport and metabolism	Molecular Function: glycine dehydrogenase (decarboxylating) activity (GO:0004375);; Molecular Function: ATP binding (GO:0005524);; Cellular Component: mitochondrion (GO:0005739);; Cellular Component: glycine cleavage complex (GO:0005960);; Biological Process: glycine catabolic process (GO:0006546);; Molecular Function: electron carrier activity (GO:0009055);; Cellular Component: chloroplast envel…	K00281|0.0|gga:374222|GLDC	Glycine dehydrogenase [decarboxylating], mitochondrial OS=Gallus gallus GN=GLDC PE=1 SV=2	glycine dehydrogenase [decarboxylating], mitochondrial precursor [Gallus gallus]
ENSGALG00000007561	0.0104216	1.13864	up	[P]	Inorganic ion transport and metabolism	Molecular Function: voltage-gated chloride channel activity (GO:0005247);; Molecular Function: protein binding (GO:0005515);; Molecular Function: ATP binding (GO:0005524);; Cellular Component: lysosomal membrane (GO:0005765);; Biological Process: chloride transport (GO:0006821);; Biological Process: response to pH (GO:0009268);; Cellular Component: endosome membrane (GO:0010008);; Molecular Funct…	K05016|0.0|gga:416656|CLCN7	H(+)/Cl(-) exchange transporter 7 OS=Mus musculus GN=Clcn7 PE=1 SV=1	H(+)/Cl(-) exchange transporter 7 [Gallus gallus]
ENSGALG00000013312	1.63135e-21	6.02522	up	--	--	Biological Process: negative regulation of transcription from RNA polymerase II promoter (GO:0000122);; Biological Process: cytokinesis (GO:0000910);; Biological Process: metanephros development (GO:0001656);; Biological Process: heart jogging (GO:0003146);; Biological Process: outflow tract morphogenesis (GO:0003151);; Molecular Function: chromatin binding (GO:0003682);; Cellular Component: nucl…	K06672|0.0|gga:427439|NIPBL	Nipped-B-like protein OS=Homo sapiens GN=NIPBL PE=1 SV=2	Nipped-B homolog-like [Gallus gallus]
Gallus_gallus_newGene_1047	4.74813e-09	7.83828	up	--	--	--	--	--	PREDICTED: vegetative cell wall protein gp1-like, partial [Opisthocomus hoazin]
ENSGALG00000016443	0.00781408	-1.62822	down	[TZDR]	--	Molecular Function: actin binding (GO:0003779);; Molecular Function: calcium ion binding (GO:0005509);; Cellular Component: intracellular (GO:0005622);; Molecular Function: tubulin binding (GO:0015631);; Molecular Function: clathrin binding (GO:0030276);; Biological Process: inner ear development (GO:0048839);;	--	Hippocalcin-like protein 1 OS=Taeniopygia guttata GN=HPCAL1 PE=2 SV=1	hippocalcin-like protein 1 [Gallus gallus]
ENSGALG00000014545	4.37905e-09	7.85055	up	--	--	Biological Process: M phase (GO:0000279);; Molecular Function: DNA binding (GO:0003677);; Molecular Function: RNA binding (GO:0003723);; Molecular Function: double-stranded RNA binding (GO:0003725);; Molecular Function: single-stranded RNA binding (GO:0003727);; Molecular Function: protein binding (GO:0005515);; Cellular Component: nucleus (GO:0005634);; Cellular Component: chromosome (GO:0005694…	K13203|0.0|gga:427424|ZFR	Zinc finger RNA-binding protein OS=Homo sapiens GN=ZFR PE=1 SV=2	PREDICTED: zinc finger RNA-binding protein-like isoform X1 [Gallus gallus]
ENSGALG00000023066	0.000186787	-1.42459	down	[O]	Posttranslational modification, protein turnover, chaperones	Molecular Function: glycoprotein binding (GO:0001948);; Molecular Function: ATP binding (GO:0005524);; Cellular Component: nucleus (GO:0005634);; Cellular Component: cytosol (GO:0005829);; Biological Process: protein folding (GO:0006457);; Biological Process: response to unfolded protein (GO:0006986);; Biological Process: spermatogenesis (GO:0007283);; Biological Process: positive regulation of c…	K09502|0.0|gga:427376|DNAJA1	DnaJ homolog subfamily A member 1 OS=Homo sapiens GN=DNAJA1 PE=1 SV=2	dnaJ homolog subfamily A member 1 [Gallus gallus]
Gallus_gallus_newGene_5766	3.02548e-09	7.87467	up	--	--	Biological Process: single-organism cellular process (GO:0044763);; Biological Process: regulation of cellular process (GO:0050794);;	K04352|8e-23|tgu:100226598|RAS p21 protein activator (GTPase activating protein) 1	Amyloid beta A4 precursor protein-binding family B member 1-interacting protein GN=apbb1ip OS=Xenopus laevis (African clawed frog) PE=2 SV=2	PREDICTED: ras GTPase-activating protein 1-like, partial [Gallus gallus]
ENSGALG00000002539	0.0368036	2.38185	up	--	--	Molecular Function: calmodulin binding (GO:0005516);; Cellular Component: smooth endoplasmic reticulum (GO:0005790);; Biological Process: calcium ion transport (GO:0006816);; Biological Process: cell volume homeostasis (GO:0006884);; Biological Process: defense response (GO:0006952);; Cellular Component: voltage-gated potassium channel complex (GO:0008076);; Cellular Component: integral component…	K04943|0.0|mdo:100016183|hypothetical protein LOC100016183	Small conductance calcium-activated potassium channel protein 2 OS=Rattus norvegicus GN=Kcnn2 PE=1 SV=1	small conductance calcium-activated potassium channel protein 2 [Gallus gallus]
ENSGALG00000011190	0.0439271	-3.03697	down	[S]	Function unknown	Molecular Function: chromatin binding (GO:0003682);; Molecular Function: protein binding (GO:0005515);; Cellular Component: nucleus (GO:0005634);; Biological Process: phospholipid metabolic process (GO:0006644);; Biological Process: positive regulation of cell proliferation (GO:0008284);; Biological Process: response to cold (GO:0009409);; Biological Process: negative regulation of multicellular …	--	Placenta-specific gene 8 protein OS=Bos taurus GN=PLAC8 PE=3 SV=1	PREDICTED: placenta-specific gene 8 protein-like isoform X1 [Gallus gallus]
ENSGALG00000029162	2.68462e-06	Inf	up	--	--	Molecular Function: DNA binding (GO:0003677);; Cellular Component: nucleus (GO:0005634);; Cellular Component: spindle (GO:0005819);; Biological Process: apoptotic process (GO:0006915);; Biological Process: cell cycle (GO:0007049);; Biological Process: multicellular organismal development (GO:0007275);; Biological Process: gamete generation (GO:0007276);; Molecular Function: methylated histone bin…	--	Spindlin-W OS=Gallus gallus GN=SPINW PE=2 SV=1	Spindlin-W, partial [Anas platyrhynchos]
ENSGALG00000001615	0.00150913	1.25468	up	[G]	Carbohydrate transport and metabolism	Molecular Function: alpha-mannosidase activity (GO:0004559);; Cellular Component: endoplasmic reticulum (GO:0005783);; Biological Process: mannose metabolic process (GO:0006013);; Molecular Function: zinc ion binding (GO:0008270);; Molecular Function: carbohydrate binding (GO:0030246);;	K01191|0.0|gga:415306|MAN2C1	Alpha-mannosidase 2C1 OS=Homo sapiens GN=MAN2C1 PE=1 SV=1	alpha-mannosidase 2C1 [Gallus gallus]
ENSGALG00000018479	2.09436e-35	6.89939	up
Gallus_gallus_newGene_3532	0.00102514	#NAME?	down

## Sheet: 15 Days
#ID	FDR	log2FC	Regulated	COG_class	COG_class_annotation	GO_annotation	KEGG_annotation	Swissprot_annotation	nr_annotation
ENSGALG00000001564	5.95e-05	-2.32018	down	[P]	Inorganic ion transport and metabolism	Biological Process: regulation of the force of heart contraction (GO:0002026);; Molecular Function: nucleotide-sugar transmembrane transporter activity (GO:0005338);; Molecular Function: calcium-transporting ATPase activity (GO:0005388);; Molecular Function: calcium ion binding (GO:0005509);; Molecular Function: ATP binding (GO:0005524);; Cellular Component: endoplasmic reticulum-Golgi intermedia…	K05853|0.0|gga:395707|ATP2A3, SERCA	Sarcoplasmic/endoplasmic reticulum calcium ATPase 3 OS=Gallus gallus GN=ATP2A3 PE=2 SV=1	sarcoplasmic/endoplasmic reticulum calcium ATPase 3 [Gallus gallus]
ENSGALG00000013094	0.0469649	-3.67322	down	[E]	Amino acid transport and metabolism	Biological Process: histamine biosynthetic process (GO:0001694);; Molecular Function: aromatic-L-amino-acid decarboxylase activity (GO:0004058);; Molecular Function: histidine decarboxylase activity (GO:0004398);; Molecular Function: tyrosine decarboxylase activity (GO:0004837);; Cellular Component: cytosol (GO:0005829);; Biological Process: cellular amino acid metabolic process (GO:0006520);; Bi…	K01593|0.0|gga:420947|DDC	Aromatic-L-amino-acid decarboxylase OS=Homo sapiens GN=DDC PE=1 SV=2	PREDICTED: aromatic-L-amino-acid decarboxylase isoformX5 [Gallus gallus]
ENSGALG00000028085	0.0144901	-3.51401	down	--	--	Molecular Function: nucleotide binding (GO:0000166);; Biological Process: activation of MAPKK activity (GO:0000186);; Biological Process: negative regulation of dendritic cell cytokine production (GO:0002731);; Molecular Function: protein serine/threonine/tyrosine kinase activity (GO:0004712);; Molecular Function: non-membrane spanning protein tyrosine kinase activity (GO:0004715);; Molecular Fun…	K11218|0.0|gga:395845|JAK3, JAK	Tyrosine-protein kinase JAK3 OS=Homo sapiens GN=JAK3 PE=1 SV=2	tyrosine-protein kinase JAK3 [Gallus gallus]
ENSGALG00000016728	0.0471054	-3.18924	down	--	--	Biological Process: cell morphogenesis (GO:0000902);; Biological Process: heart looping (GO:0001947);; Molecular Function: nucleoside diphosphate kinase activity (GO:0004550);; Molecular Function: GTPase activator activity (GO:0005096);; Molecular Function: ATP binding (GO:0005524);; Molecular Function: GTP binding (GO:0005525);; Cellular Component: cytoplasm (GO:0005737);; Cellular Component: pl…	--	Protein XRP2 OS=Gallus gallus GN=RP2 PE=2 SV=3	protein XRP2 [Gallus gallus]
Gallus_gallus_newGene_117	0.00260867	-1.86395	down	--	--	--	--	--	unknown [Gallus gallus]
ENSGALG00000002113	0.0090196	-2.91847	down	--	--	Molecular Function: protein binding (GO:0005515);; Cellular Component: cytosol (GO:0005829);; Biological Process: transmembrane receptor protein tyrosine kinase signaling pathway (GO:0007169);; Biological Process: platelet activation (GO:0030168);; Biological Process: Fc-epsilon receptor signaling pathway (GO:0038095);; Cellular Component: intracellular organelle (GO:0043229);; Biological Process…	K07361|0.0|gga:395438|LCP2, SLP76	Lymphocyte cytosolic protein 2 OS=Homo sapiens GN=LCP2 PE=1 SV=1	lymphocyte cytosolic protein 2 [Gallus gallus]
ENSGALG00000013372	0.0113691	-4.28918	down	--	--	Biological Process: cell morphogenesis (GO:0000902);; Biological Process: negative regulation of T cell mediated cytotoxicity (GO:0001915);; Biological Process: immune system process (GO:0002376);; Biological Process: immunoglobulin production (GO:0002377);; Molecular Function: cytokine receptor activity (GO:0004896);; Molecular Function: binding (GO:0005488);; Biological Process: regulation of c…	K05072|0.0|gga:426054|IL7R	Interleukin-7 receptor subunit alpha OS=Equus caballus GN=IL7R PE=2 SV=1	interleukin-7 receptor subunit alpha precursor [Gallus gallus]
ENSGALG00000029030	0.0105238	-3.28024	down	--	--	Biological Process: negative regulation of transcription from RNA polymerase II promoter (GO:0000122);; Biological Process: activation of MAPKKK activity (GO:0000185);; Molecular Function: Ras GTPase activator activity (GO:0005099);; Molecular Function: death receptor binding (GO:0005123);; Biological Process: negative regulation of cell adhesion (GO:0007162);; Biological Process: I-kappaB phosph…	--	RAS protein activator like-3 OS=Bos taurus GN=RASAL3 PE=2 SV=1	hypothetical protein RCJMB04_20j4 [Gallus gallus]
ENSGALG00000012802	0.00672537	-2.6911	down	--	--	Molecular Function: magnesium ion binding (GO:0000287);; Biological Process: platelet degranulation (GO:0002576);; Molecular Function: protein-glutamine gamma-glutamyltransferase activity (GO:0003810);; Molecular Function: GTPase activity (GO:0003924);; Molecular Function: calcium ion binding (GO:0005509);; Molecular Function: protein binding (GO:0005515);; Molecular Function: GTP binding (GO:000…	K03917|0.0|gga:395420|F13A1	Coagulation factor XIII A chain OS=Homo sapiens GN=F13A1 PE=1 SV=4	coagulation factor XIII A chain [Gallus gallus]
ENSGALG00000002005	0.00841722	-3.12538	down	[T]	Signal transduction mechanisms	Biological Process: angiogenesis (GO:0001525);; Molecular Function: phosphotyrosine binding (GO:0001784);; Biological Process: negative regulation of humoral immune response mediated by circulating immunoglobulin (GO:0002924);; Biological Process: heart jogging (GO:0003146);; Molecular Function: protein tyrosine phosphatase activity (GO:0004725);; Molecular Function: non-membrane spanning protein…	K07293|0.0|xtr:548434|MGC107851 protein	Tyrosine-protein phosphatase non-receptor type 11 OS=Gallus gallus GN=PTPN11 PE=2 SV=1	protein tyrosine phosphatase, non-receptor type 11-like [Gallus gallus]
ENSGALG00000004617	0.00672537	-3.30429	down	--	--	Biological Process: positive regulation of T cell mediated cytotoxicity (GO:0001916);; Biological Process: antigen processing and presentation of peptide antigen via MHC class I (GO:0002474);; Biological Process: regulation of T cell anergy (GO:0002667);; Molecular Function: receptor binding (GO:0005102);; Cellular Component: mitochondrion (GO:0005739);; Cellular Component: endoplasmic reticulum …	--	Class I histocompatibility antigen, F10 alpha chain OS=Gallus gallus PE=2 SV=1	PREDICTED: class I histocompatibility antigen, F10 alpha chain-like, partial [Gallus gallus]
ENSGALG00000005820	0.0163098	-2.3779	down	--	--	Molecular Function: ubiquitin-protein transferase activity (GO:0004842);; Cellular Component: nucleus (GO:0005634);; Cellular Component: cytoplasm (GO:0005737);; Cellular Component: late endosome (GO:0005770);; Cellular Component: endoplasmic reticulum membrane (GO:0005789);; Cellular Component: Golgi apparatus (GO:0005794);; Biological Process: apoptotic process (GO:0006915);; Molecular Function…	--	E3 ubiquitin-protein ligase RNF130 OS=Rattus norvegicus GN=Rnf130 PE=1 SV=1	PREDICTED: E3 ubiquitin-protein ligase RNF130 isoform X2 [Gallus gallus]
ENSGALG00000004364	0.0432253	-2.97751	down	--	--	Molecular Function: protein serine/threonine kinase activity (GO:0004674);; Molecular Function: protein tyrosine kinase activity (GO:0004713);; Molecular Function: Rho guanyl-nucleotide exchange factor activity (GO:0005089);; Molecular Function: ATP binding (GO:0005524);; Molecular Function: phospholipid binding (GO:0005543);; Cellular Component: cytosol (GO:0005829);; Cellular Component: plasma …	K08878|0.0|mdo:100011712|ABR	Active breakpoint cluster region-related protein OS=Bos taurus GN=ABR PE=2 SV=1	PREDICTED: active breakpoint cluster region-related protein isoform X4 [Gallus gallus]
ENSGALG00000014877	0.0133429	-3.22849	down	--	--	Molecular Function: protein binding (GO:0005515);; Biological Process: cell communication (GO:0007154);; Biological Process: cell adhesion (GO:0007155);; Biological Process: metabolic process (GO:0008152);; Cellular Component: membrane (GO:0016020);; Cellular Component: intracellular membrane-bounded organelle (GO:0043231);; Cellular Component: cytoplasmic part (GO:0044444);; Biological Process: …	--	Embigin OS=Homo sapiens GN=EMB PE=1 SV=1	embigin [Gallus gallus]
ENSGALG00000002771	0.0090196	-2.80543	down	--	--	Biological Process: regulation of the force of heart contraction (GO:0002026);; Biological Process: cardiac muscle hypertrophy (GO:0003300);; Molecular Function: AT DNA binding (GO:0003680);; Cellular Component: nucleus (GO:0005634);; Cellular Component: cytoplasm (GO:0005737);; Cellular Component: cell cortex (GO:0005938);; Biological Process: cellular calcium ion homeostasis (GO:0006874);; Biol…	--	Cysteine-rich protein 1 OS=Homo sapiens GN=CRIP1 PE=1 SV=3	PREDICTED: cysteine-rich protein 1 [Taeniopygia guttata]
ENSGALG00000011686	0.0447049	-2.64496	down	--	--	Biological Process: patterning of blood vessels (GO:0001569);; Molecular Function: receptor activity (GO:0004872);; Cellular Component: extracellular region (GO:0005576);; Cellular Component: Golgi apparatus (GO:0005794);; Cellular Component: plasma membrane (GO:0005886);; Biological Process: apoptotic process (GO:0006915);; Biological Process: cell adhesion (GO:0007155);; Biological Process: cel…	K06841|0.0|gga:424248|SEMA5B	Semaphorin-5B OS=Homo sapiens GN=SEMA5B PE=2 SV=4	PREDICTED: semaphorin-5B isoform X10 [Gallus gallus]
ENSGALG00000009809	0.0126101	-5.14756	down	--	--	Molecular Function: transcription coactivator activity (GO:0003713);; Molecular Function: protein binding (GO:0005515);; Cellular Component: nucleus (GO:0005634);; Cellular Component: nucleolus (GO:0005730);; Biological Process: chromatin organization (GO:0006325);; Biological Process: transcription initiation from RNA polymerase II promoter (GO:0006367);; Biological Process: cellular protein mod…	K06061|0.0|gga:422445|MAML3	Mastermind-like protein 3 OS=Homo sapiens GN=MAML3 PE=1 SV=3	PREDICTED: mastermind-like protein 3 [Gallus gallus]
ENSGALG00000005030	0.0108507	-6.52095	down	--	--	Molecular Function: Rho guanyl-nucleotide exchange factor activity (GO:0005089);; Molecular Function: phospholipid binding (GO:0005543);; Cellular Component: cytosol (GO:0005829);; Biological Process: small GTPase mediated signal transduction (GO:0007264);; Biological Process: blood coagulation (GO:0007596);; Biological Process: cellular component organization (GO:0016043);; Molecular Function: R…	--	Dedicator of cytokinesis protein 10 OS=Homo sapiens GN=DOCK10 PE=1 SV=3	PREDICTED: dedicator of cytokinesis protein 10 [Gallus gallus]
ENSGALG00000005237	0.0433132	-2.68454	down	--	--	Cellular Component: ruffle (GO:0001726);; Molecular Function: Rho guanyl-nucleotide exchange factor activity (GO:0005089);; Molecular Function: phospholipid binding (GO:0005543);; Cellular Component: nucleus (GO:0005634);; Cellular Component: Golgi apparatus (GO:0005794);; Cellular Component: cytosol (GO:0005829);; Cellular Component: plasma membrane (GO:0005886);; Biological Process: activation …	K05722|0.0|gga:415989|FGD3	FYVE, RhoGEF and PH domain-containing protein 3 OS=Pongo abelii GN=FGD3 PE=2 SV=1	PREDICTED: FYVE, RhoGEF and PH domain-containing protein 3 isoform X4 [Gallus gallus]
ENSGALG00000003345	0.0105238	-3.64395	down	--	--	Molecular Function: phosphatidylinositol phospholipase C activity (GO:0004435);; Molecular Function: signal transducer activity (GO:0004871);; Molecular Function: calcium ion binding (GO:0005509);; Molecular Function: protein binding (GO:0005515);; Molecular Function: phospholipid binding (GO:0005543);; Cellular Component: cell cortex (GO:0005938);; Biological Process: lipid metabolic process (GO…	--	Inactive phospholipase C-like protein 2 OS=Homo sapiens GN=PLCL2 PE=1 SV=2	PREDICTED: inactive phospholipase C-like protein 2-like isoform X2 [Gallus gallus]
ENSGALG00000007712	0.00171441	#NAME?	down	[Z]	Cytoskeleton	Molecular Function: microfilament motor activity (GO:0000146);; Cellular Component: stress fiber (GO:0001725);; Molecular Function: actin binding (GO:0003779);; Molecular Function: receptor binding (GO:0005102);; Molecular Function: calmodulin binding (GO:0005516);; Molecular Function: ATP binding (GO:0005524);; Molecular Function: phosphatidylinositol-4,5-bisphosphate binding (GO:0005546);; Mole…	K10356|0.0|tgu:100227144|similar to myosin IB	Unconventional myosin-Ib OS=Homo sapiens GN=MYO1B PE=1 SV=3	PREDICTED: unconventional myosin-Ib isoform X10 [Gallus gallus]
ENSGALG00000014892	0.0090196	-4.16256	down	--	--	Cellular Component: spindle pole (GO:0000922);; Cellular Component: nucleus (GO:0005634);; Cellular Component: centrosome (GO:0005813);; Cellular Component: microtubule (GO:0005874);; Biological Process: organelle organization (GO:0006996);; Molecular Function: tubulin binding (GO:0015631);; Molecular Function: ion binding (GO:0043167);; Cellular Component: cytoplasmic part (GO:0044444);;	--	Centrosomal protein of 85 kDa-like OS=Homo sapiens GN=CEP85L PE=1 SV=1	PREDICTED: centrosomal protein 85kDa-like isoform X2 [Gallus gallus]
ENSGALG00000013378	0.0432253	-1.44216	down	--	--	Cellular Component: immunological synapse (GO:0001772);; Biological Process: T cell mediated cytotoxicity (GO:0001913);; Biological Process: angiotensin maturation (GO:0002003);; Molecular Function: serine-type endopeptidase activity (GO:0004252);; Molecular Function: protein binding (GO:0005515);; Cellular Component: extracellular space (GO:0005615);; Cellular Component: nucleus (GO:0005634);; C…	K01319|0.0|gga:426049|CTSG	Duodenase-1 OS=Bos taurus GN=BDMD1 PE=1 SV=2	PREDICTED: duodenase-1 [Gallus gallus]
ENSGALG00000015192	0.00368855	#NAME?	down	--	--	Biological Process: immune effector process (GO:0002252);; Molecular Function: endopeptidase activity (GO:0004175);; Molecular Function: protein binding (GO:0005515);; Cellular Component: extracellular region (GO:0005576);; Cellular Component: plasma membrane (GO:0005886);; Biological Process: defense response (GO:0006952);; Biological Process: organelle organization (GO:0006996);; Molecular Func…	K08649|6e-74|hsa:3004|GZMM, LMET1, MET1	Granzyme M (Fragment) OS=Rattus norvegicus GN=Gzmm PE=1 SV=1	PREDICTED: granzyme M-like [Gallus gallus]
Gallus_gallus_newGene_5216	0.00746833	#NAME?	down	--	--	Molecular Function: carbohydrate binding (GO:0030246);;	--	--	PREDICTED: NKG2-C type II integral membrane protein-like [Gallus gallus]
ENSGALG00000009068	0.0326191	-3.27404	down	--	--	Biological Process: MAPK cascade (GO:0000165);; Molecular Function: calmodulin-dependent protein kinase activity (GO:0004683);; Cellular Component: cytosol (GO:0005829);; Biological Process: inositol metabolic process (GO:0006020);; Biological Process: protein phosphorylation (GO:0006468);; Biological Process: signal transduction (GO:0007165);; Biological Process: cell surface receptor signaling …	K00911|0.0|gga:416743|ITPKB	Inositol-trisphosphate 3-kinase B OS=Homo sapiens GN=ITPKB PE=1 SV=5	PREDICTED: inositol-trisphosphate 3-kinase B [Gallus gallus]
Gallus_gallus_newGene_3879	0.0361545	#NAME?	down	--	--	Biological Process: single-organism process (GO:0044699);;	--	Multiple epidermal growth factor-like domains protein 10 (Precursor) GN=megf10 OS=Xenopus tropicalis (Western clawed frog) PE=2 SV=1	PREDICTED: plectin-like, partial [Meleagris gallopavo]
ENSGALG00000023703	0.0463034	-3.07968	down	--	--	Biological Process: skeletal system development (GO:0001501);; Cellular Component: nucleoplasm (GO:0005654);; Cellular Component: cytoplasm (GO:0005737);; Cellular Component: focal adhesion (GO:0005925);; Molecular Function: ARF GTPase activator activity (GO:0008060);; Molecular Function: zinc ion binding (GO:0008270);; Biological Process: regulation of G-protein coupled receptor protein signalin…	K05737|0.0|gga:374176|GIT1	ARF GTPase-activating protein GIT1 OS=Homo sapiens GN=GIT1 PE=1 SV=2	ARF GTPase-activating protein GIT1 [Gallus gallus]
ENSGALG00000022490	0.0165534	-2.04632	down	[R]	General function prediction only	Molecular Function: actin binding (GO:0003779);; Molecular Function: structural constituent of cytoskeleton (GO:0005200);; Cellular Component: nucleus (GO:0005634);; Cellular Component: cytosol (GO:0005829);; Cellular Component: cytoskeleton (GO:0005856);; Cellular Component: Arp2/3 protein complex (GO:0005885);; Biological Process: cellular component movement (GO:0006928);; Biological Process: r…	K05757|0.0|gga:416490|ARPC1B	Actin-related protein 2/3 complex subunit 1B OS=Homo sapiens GN=ARPC1B PE=1 SV=3	PREDICTED: actin-related protein 2/3 complex subunit 1B-like [Meleagris gallopavo]
ENSGALG00000016708	0.0105904	-4.61027	down	[R]	General function prediction only	Molecular Function: protein binding (GO:0005515);; Cellular Component: extracellular region (GO:0005576);; Biological Process: generation of precursor metabolites and energy (GO:0006091);; Biological Process: vitamin metabolic process (GO:0006766);; Biological Process: cell communication (GO:0007154);; Biological Process: blood coagulation (GO:0007596);; Biological Process: hemostasis (GO:0007599…	--	Bis(5&apos;-adenosyl)-triphosphatase ENPP4 OS=Bos taurus GN=ENPP4 PE=2 SV=1	PREDICTED: LOW QUALITY PROTEIN: ectonucleotide pyrophosphatase/phosphodiesterase family member 4-like [Meleagris gallopavo]
Gallus_gallus_newGene_2322	0.0234571	-3.16997	down	--	--	Cellular Component: extracellular region (GO:0005576);; Cellular Component: nucleus (GO:0005634);; Cellular Component: endoplasmic reticulum (GO:0005783);; Cellular Component: cytosol (GO:0005829);; Biological Process: cell death (GO:0008219);; Cellular Component: mitochondrial membrane (GO:0031966);; Cellular Component: chromaffin granule (GO:0042583);;	--	Clusterin alpha chain (Precursor) GN=CLU OS=Coturnix coturnix japonica (Japanese quail) PE=2 SV=2	clusterin precursor [Gallus gallus]
ENSGALG00000000251	0.00836595	-4.41897	down	--	--	Molecular Function: transmembrane signaling receptor activity (GO:0004888);; Molecular Function: protein binding (GO:0005515);; Cellular Component: nucleus (GO:0005634);; Cellular Component: nucleolus (GO:0005730);; Cellular Component: Golgi apparatus (GO:0005794);; Cellular Component: external side of plasma membrane (GO:0009897);; Cellular Component: integral component of membrane (GO:0016021);…	K06507|1e-163|gga:419940|CD79B	B-cell antigen receptor complex-associated protein beta chain OS=Mus musculus GN=Cd79b PE=1 SV=1	B29/Ig-b [Gallus gallus]
ENSGALG00000004357	0.0209821	-2.74177	down	--	--	Biological Process: plasma membrane repair (GO:0001778);; Molecular Function: phospholipase inhibitor activity (GO:0004859);; Molecular Function: calcium ion binding (GO:0005509);; Molecular Function: calcium-dependent phospholipid binding (GO:0005544);; Cellular Component: nuclear envelope (GO:0005635);; Cellular Component: nucleoplasm (GO:0005654);; Cellular Component: spindle (GO:0005819);; Bi…	--	Annexin A6 OS=Gallus gallus GN=ANXA6 PE=2 SV=1	annexin A6 [Gallus gallus]
ENSGALG00000014976	6.7e-08	6.13296	up	[K]	Transcription	Biological Process: negative regulation of transcription from RNA polymerase II promoter (GO:0000122);; Cellular Component: nuclear chromatin (GO:0000790);; Biological Process: cell morphogenesis involved in differentiation (GO:0000904);; Molecular Function: RNA polymerase II core promoter proximal region sequence-specific DNA binding (GO:0000978);; Molecular Function: RNA polymerase II core prom…	K09183|1e-159|gga:396390|GATA6, GATA-6	Transcription factor GATA-6 OS=Gallus gallus GN=GATA6 PE=2 SV=1	transcription factor GATA-6 [Gallus gallus]
ENSGALG00000008473	0.0464382	-4.00453	down	--	--	Biological Process: patterning of blood vessels (GO:0001569);; Biological Process: sprouting angiogenesis (GO:0002040);; Cellular Component: semaphorin receptor complex (GO:0002116);; Molecular Function: protein binding (GO:0005515);; Cellular Component: intracellular (GO:0005622);; Cellular Component: integral component of plasma membrane (GO:0005887);; Biological Process: axon guidance (GO:0007…	K06822|0.0|gga:416124|PLXND1	Plexin-D1 OS=Homo sapiens GN=PLXND1 PE=1 SV=3	PREDICTED: plexin-D1 [Gallus gallus]
ENSGALG00000002594	0.0165534	-2.62938	down	--	--	Molecular Function: endopeptidase inhibitor activity (GO:0004866);; Molecular Function: serine-type endopeptidase inhibitor activity (GO:0004867);; Cellular Component: extracellular space (GO:0005615);; Cellular Component: plasma membrane (GO:0005886);; Biological Process: multicellular organismal development (GO:0007275);; Biological Process: blood coagulation (GO:0007596);; Biological Process: …	K03909|0.0|gga:423989|TFPI	Tissue factor pathway inhibitor OS=Homo sapiens GN=TFPI PE=1 SV=1	PREDICTED: tissue factor pathway inhibitor isoform X6 [Gallus gallus]
ENSGALG00000001270	0.0318772	1.92497	up	[RTKL]	--	Cellular Component: polarisome (GO:0000133);; Cellular Component: Golgi membrane (GO:0000139);; Biological Process: microtubule cytoskeleton organization (GO:0000226);; Biological Process: positive regulation of cell-matrix adhesion (GO:0001954);; Biological Process: macrophage activation involved in immune response (GO:0002281);; Biological Process: immune response-activating cell surface recept…	K06069|0.0|gga:419399|PRKCZ	Protein kinase C zeta type OS=Mus musculus GN=Prkcz PE=1 SV=2	PREDICTED: protein kinase C zeta type isoform X3 [Gallus gallus]
ENSGALG00000027407	0.0108507	#NAME?	down	--	--	Biological Process: G1/S transition of mitotic cell cycle (GO:0000082);; Molecular Function: G-protein coupled receptor activity (GO:0004930);; Molecular Function: binding (GO:0005488);; Biological Process: apoptotic process (GO:0006915);; Biological Process: G-protein coupled receptor signaling pathway (GO:0007186);; Biological Process: multicellular organismal development (GO:0007275);; Biologi…	K08426|1e-167|tgu:100219123|hypothetical protein LOC100219123	Probable G-protein coupled receptor 132 OS=Mus musculus GN=Gpr132 PE=1 SV=1	PREDICTED: probable G-protein coupled receptor 132 isoform X1 [Gallus gallus]
ENSGALG00000016614	0.0389685	-2.75825	down	--	--	Biological Process: cell morphogenesis (GO:0000902);; Cellular Component: stress fiber (GO:0001725);; Biological Process: lens morphogenesis in camera-type eye (GO:0002089);; Molecular Function: actin binding (GO:0003779);; Cellular Component: nucleolus (GO:0005730);; Cellular Component: cytoplasm (GO:0005737);; Cellular Component: cell-cell adherens junction (GO:0005913);; Cellular Component: ti…	--	Protein Shroom2 OS=Homo sapiens GN=SHROOM2 PE=1 SV=1	PREDICTED: protein Shroom2 isoform X6 [Gallus gallus]
ENSGALG00000014903	0.0480756	-2.38805	down	--	--	Biological Process: activation of MAPK activity (GO:0000187);; Cellular Component: acrosomal vesicle (GO:0001669);; Biological Process: regulation of immune system process (GO:0002682);; Molecular Function: integrin binding (GO:0005178);; Molecular Function: collagen binding (GO:0005518);; Biological Process: substrate-dependent cell migration (GO:0006929);; Biological Process: defense response (…	K06481|0.0|tgu:100221336|ITGA2	Integrin alpha-2 OS=Homo sapiens GN=ITGA2 PE=1 SV=1	PREDICTED: integrin alpha-2 [Gallus gallus]
Gallus_gallus_newGene_2141	0.0126101	5.20836	up	--	--	--	--	--	hypothetical protein N338_01655, partial [Podiceps cristatus]
ENSGALG00000002559	0.0126101	-1.54931	down	--	--	Molecular Function: Rho GTPase activator activity (GO:0005100);; Molecular Function: protein binding (GO:0005515);; Cellular Component: intracellular (GO:0005622);; Cellular Component: cytosol (GO:0005829);; Cellular Component: actin cytoskeleton (GO:0015629);; Molecular Function: nucleoside-triphosphatase activity (GO:0017111);; Biological Process: positive regulation of Rho GTPase activity (GO:…	--	Minor histocompatibility protein HA-1 OS=Homo sapiens GN=HMHA1 PE=1 SV=2	minor histocompatibility protein HA-1 [Gallus gallus]
ENSGALG00000016038	0.00836699	-2.76644	down	--	--	Biological Process: syncytium formation by plasma membrane fusion (GO:0000768);; Biological Process: positive regulation of leukocyte migration (GO:0002687);; Molecular Function: metalloendopeptidase activity (GO:0004222);; Cellular Component: nucleolus (GO:0005730);; Cellular Component: mitochondrion (GO:0005739);; Biological Process: proteolysis (GO:0006508);; Biological Process: membrane prote…	K08616|0.0|gga:422948|ADAM33, ADAM13	Disintegrin and metalloproteinase domain-containing protein 33 OS=Homo sapiens GN=ADAM33 PE=1 SV=2	disintegrin and metalloproteinase domain-containing protein 33 precursor [Gallus gallus]
ENSGALG00000024056	0.011712	#NAME?	down	--	--	Cellular Component: Golgi membrane (GO:0000139);; Biological Process: carbohydrate metabolic process (GO:0005975);; Biological Process: polysaccharide metabolic process (GO:0005976);; Biological Process: galactose metabolic process (GO:0006012);; Biological Process: cell adhesion (GO:0007155);; Molecular Function: chondroitin 6-sulfotransferase activity (GO:0008459);; Cellular Component: integral…	K01020|0.0|gga:396018|CHST3	Carbohydrate sulfotransferase 3 OS=Gallus gallus GN=CHST3 PE=1 SV=1	carbohydrate sulfotransferase 3 [Gallus gallus]
ENSGALG00000016602	0.026703	-4.85519	down	--	--	Cellular Component: ruffle (GO:0001726);; Molecular Function: SH3/SH2 adaptor activity (GO:0005070);; Molecular Function: Rho GTPase activator activity (GO:0005100);; Cellular Component: cytoplasm (GO:0005737);; Cellular Component: cytosol (GO:0005829);; Cellular Component: actin filament (GO:0005884);; Cellular Component: plasma membrane (GO:0005886);; Biological Process: activation of phospholi…	--	Rho GTPase-activating protein 6 OS=Mus musculus GN=Arhgap6 PE=1 SV=3	PREDICTED: rho GTPase-activating protein 6 isoform X4 [Gallus gallus]
ENSGALG00000018360	0.00020301	-1.82072	down	[C]	Energy production and conversion	Cellular Component: mitochondrial inner membrane (GO:0005743);; Molecular Function: electron carrier activity (GO:0009055);; Cellular Component: integral component of membrane (GO:0016021);; Molecular Function: oxidoreductase activity (GO:0016491);; Biological Process: respiratory electron transport chain (GO:0022904);; Molecular Function: metal ion binding (GO:0046872);; Cellular Component: resp…	K00412|0.0|gga:807641|CYTB	Cytochrome b OS=Gallus gallus GN=MT-CYB PE=1 SV=1	cytochrome b [Gallus gallus]
ENSGALG00000027572	0.00332034	-3.31997	down	--	--	Biological Process: establishment of T cell polarity (GO:0001768);; Biological Process: positive regulation of cell-matrix adhesion (GO:0001954);; Biological Process: myeloid dendritic cell chemotaxis (GO:0002408);; Biological Process: positive regulation of dendritic cell antigen processing and presentation (GO:0002606);; Biological Process: positive regulation of hypersensitivity (GO:0002885);;…	K04182|0.0|gga:428315|CCR7	C-C chemokine receptor type 7 OS=Homo sapiens GN=CCR7 PE=1 SV=2	C-C chemokine receptor type 7 precursor [Gallus gallus]
ENSGALG00000000600	0.0100445	-3.15787	down	[T]	Signal transduction mechanisms	Biological Process: in utero embryonic development (GO:0001701);; Cellular Component: photoreceptor outer segment (GO:0001750);; Molecular Function: phosphotyrosine binding (GO:0001784);; Biological Process: monocyte chemotaxis (GO:0002548);; Biological Process: regulation of glomerular filtration (GO:0003093);; Molecular Function: protein tyrosine phosphatase activity (GO:0004725);; Molecular Fu…	K04458|0.0|gga:770905|PTPN7	Tyrosine-protein phosphatase non-receptor type 7 OS=Homo sapiens GN=PTPN7 PE=1 SV=3	PREDICTED: tyrosine-protein phosphatase non-receptor type 7 isoform X5 [Gallus gallus]
ENSGALG00000007128	0.0374042	-1.92473	down	--	--	Molecular Function: SH3/SH2 adaptor activity (GO:0005070);; Cellular Component: nucleolus (GO:0005730);; Cellular Component: cytosol (GO:0005829);; Biological Process: protein complex assembly (GO:0006461);; Molecular Function: hydrogen ion transmembrane transporter activity (GO:0015078);; Biological Process: ATP hydrolysis coupled proton transport (GO:0015991);; Cellular Component: integral comp…	--	SH3 domain-binding glutamic acid-rich-like protein OS=Bos taurus GN=SH3BGRL PE=2 SV=1	SH3 domain-binding glutamic acid-rich-like protein [Gallus gallus]
ENSGALG00000000694	0.00784012	-2.16071	down	--	--	Molecular Function: protein binding (GO:0005515);; Molecular Function: profilin binding (GO:0005522);; Cellular Component: cytosol (GO:0005829);; Cellular Component: plasma membrane (GO:0005886);; Biological Process: substrate-dependent cell migration (GO:0006929);; Biological Process: regulation of cell shape (GO:0008360);; Biological Process: actin cytoskeleton organization (GO:0030036);; Biolo…	--	Formin-like protein 1 OS=Homo sapiens GN=FMNL1 PE=1 SV=3	PREDICTED: formin-like 1 [Gallus gallus]
ENSGALG00000002655	0.0176957	-1.77834	down	--	--	Biological Process: angiogenesis (GO:0001525);; Biological Process: metanephros development (GO:0001656);; Molecular Function: opsonin binding (GO:0001846);; Biological Process: endothelial cell proliferation (GO:0001935);; Biological Process: antigen processing and presentation of exogenous peptide antigen via MHC class I, TAP-dependent (GO:0002479);; Molecular Function: protein kinase C binding…	K06487|0.0|gga:396420|ITGAV	Integrin alpha-V OS=Gallus gallus GN=ITGAV PE=2 SV=1	integrin alpha-V precursor [Gallus gallus]
ENSGALG00000003792	0.0215664	-2.54221	down	--	--	Molecular Function: receptor binding (GO:0005102);; Cellular Component: cytosol (GO:0005829);; Biological Process: protein phosphorylation (GO:0006468);; Biological Process: NLS-bearing protein import into nucleus (GO:0006607);; Biological Process: intracellular signal transduction (GO:0007243);; Biological Process: gene expression (GO:0010467);; Cellular Component: actin cytoskeleton (GO:0015629…	--	FYN-binding protein OS=Mus musculus GN=Fyb PE=1 SV=2	FYN-binding protein [Gallus gallus]
ENSGALG00000014412	0.0298737	-2.45467	down	--	--	Cellular Component: cornified envelope (GO:0001533);; Molecular Function: protease binding (GO:0002020);; Molecular Function: cysteine-type endopeptidase inhibitor activity (GO:0004869);; Molecular Function: structural molecule activity (GO:0005198);; Cellular Component: nucleolus (GO:0005730);; Cellular Component: cytoplasm (GO:0005737);; Biological Process: adult locomotory behavior (GO:0008344…	--	Leukocyte cysteine proteinase inhibitor 1 OS=Sus scrofa PE=1 SV=1	PREDICTED: leukocyte cysteine proteinase inhibitor 1 [Gallus gallus]
ENSGALG00000015181	0.0216543	-1.9438	down	--	--	Cellular Component: plasma membrane (GO:0005886);; Biological Process: epidermal growth factor receptor signaling pathway (GO:0007173);; Biological Process: positive regulation of cell proliferation (GO:0008284);; Biological Process: positive regulation of cell division (GO:0051781);; Molecular Function: proline-rich region binding (GO:0070064);; Biological Process: positive regulation of ERK1 an…	--	GRB2-associated and regulator of MAPK protein OS=Homo sapiens GN=GAREM PE=1 SV=2	PREDICTED: GRB2-associated and regulator of MAPK protein isoform X3 [Gallus gallus]
ENSGALG00000015506	0.0380918	-4.58176	down	[G]	Carbohydrate transport and metabolism	Biological Process: maltose metabolic process (GO:0000023);; Biological Process: polysaccharide catabolic process (GO:0000272);; Molecular Function: 1,4-alpha-glucan branching enzyme activity (GO:0003844);; Molecular Function: hydrolase activity, hydrolyzing O-glycosyl compounds (GO:0004553);; Cellular Component: cytosol (GO:0005829);; Biological Process: glycogen biosynthetic process (GO:0005978…	K00700|0.0|gga:427964|GBE1	1,4-alpha-glucan-branching enzyme OS=Equus caballus GN=GBE1 PE=2 SV=1	PREDICTED: 1,4-alpha-glucan-branching enzyme [Gallus gallus]
ENSGALG00000009348	0.0175383	-1.88031	down	--	--	Biological Process: G2/M transition of mitotic cell cycle (GO:0000086);; Biological Process: microtubule cytoskeleton organization (GO:0000226);; Cellular Component: pericentriolar material (GO:0000242);; Cellular Component: chromosome, centromeric region (GO:0000775);; Biological Process: eye development (GO:0001654);; Molecular Function: receptor binding (GO:0005102);; Cellular Component: nucle…	--	A-kinase anchor protein 9 OS=Homo sapiens GN=AKAP9 PE=1 SV=3	A-kinase anchor protein 9 [Gallus gallus]
ENSGALG00000011738	0.0145782	-2.52527	down	--	--	Cellular Component: immunological synapse (GO:0001772);; Molecular Function: Rho GDP-dissociation inhibitor activity (GO:0005094);; Molecular Function: GTPase activator activity (GO:0005096);; Molecular Function: protein binding (GO:0005515);; Cellular Component: cytoplasm (GO:0005737);; Cellular Component: cytosol (GO:0005829);; Cellular Component: cytoskeleton (GO:0005856);; Biological Process:…	K12462|1e-145|gga:417941|ARHGDIB	Rho GDP-dissociation inhibitor 2 OS=Bos taurus GN=ARHGDIB PE=2 SV=3	rho GDP-dissociation inhibitor 2 [Gallus gallus]
ENSGALG00000000449	0.00672537	#NAME?	down	--	--	Molecular Function: MAP-kinase scaffold activity (GO:0005078);; Molecular Function: Rho guanyl-nucleotide exchange factor activity (GO:0005089);; Cellular Component: centrosome (GO:0005813);; Cellular Component: plasma membrane (GO:0005886);; Biological Process: axon guidance (GO:0007411);; Biological Process: brain development (GO:0007420);; Biological Process: embryo development (GO:0009790);; …	--	Rho guanine nucleotide exchange factor 10-like protein OS=Mus musculus GN=Arhgef10l PE=1 SV=1	PREDICTED: Rho guanine nucleotide exchange factor (GEF) 10-like isoform X6 [Gallus gallus]
ENSGALG00000003050	0.0030936	#NAME?	down	--	--	Biological Process: positive regulation of cytokine production (GO:0001819);; Molecular Function: alpha2-adrenergic receptor activity (GO:0004938);; Cellular Component: cytoplasm (GO:0005737);; Cellular Component: plasma membrane (GO:0005886);; Cellular Component: integral component of plasma membrane (GO:0005887);; Biological Process: energy reserve metabolic process (GO:0006112);; Biological Pr…	--	Alpha-2C adrenergic receptor OS=Homo sapiens GN=ADRA2C PE=2 SV=2	PREDICTED: alpha-2Db adrenergic receptor isoform X1 [Gallus gallus]
ENSGALG00000016817	0.0293678	-2.34733	down	--	--	Biological Process: negative regulation of protein phosphorylation (GO:0001933);; Biological Process: thrombocyte differentiation (GO:0002574);; Molecular Function: GTPase activator activity (GO:0005096);; Molecular Function: Ras GTPase activator activity (GO:0005099);; Molecular Function: receptor binding (GO:0005102);; Molecular Function: phospholipid binding (GO:0005543);; Cellular Component: …	K12380|0.0|gga:418736|RASA3	Ras GTPase-activating protein 3 OS=Mus musculus GN=Rasa3 PE=1 SV=2	ras GTPase-activating protein 3 [Gallus gallus]
ENSGALG00000008152	0.0380529	-3.77665	down	--	--	Cellular Component: cytoplasm (GO:0005737);; Cellular Component: protein complex (GO:0043234);;	--	SPATS2-like protein OS=Homo sapiens GN=SPATS2L PE=1 SV=2	PREDICTED: SPATS2-like protein isoform X1 [Anas platyrhynchos]
ENSGALG00000000562	0.0316804	-2.09513	down	--	--	Cellular Component: lysosome (GO:0005764);; Cellular Component: lysosomal membrane (GO:0005765);; Cellular Component: integral component of plasma membrane (GO:0005887);; Biological Process: transport (GO:0006810);; Cellular Component: membrane (GO:0016020);;	K12387|0.0|gga:419552|LAPTM5	Lysosomal-associated transmembrane protein 5 OS=Pongo abelii GN=LAPTM5 PE=2 SV=1	PREDICTED: lysosomal-associated transmembrane protein 5 isoform X4 [Gallus gallus]
ENSGALG00000014343	0.00672537	#NAME?	down	[U]	Intracellular trafficking, secretion, and vesicular transport	Molecular Function: Rho GTPase activator activity (GO:0005100);; Molecular Function: protein binding (GO:0005515);; Molecular Function: phosphatidylinositol-3,4,5-trisphosphate binding (GO:0005547);; Cellular Component: intracellular (GO:0005622);; Cellular Component: Golgi apparatus (GO:0005794);; Cellular Component: cytosol (GO:0005829);; Molecular Function: ARF GTPase activator activity (GO:00…	K12490|0.0|gga:428790|CENTD1	Arf-GAP with Rho-GAP domain, ANK repeat and PH domain-containing protein 2 OS=Homo sapiens GN=ARAP2 PE=1 SV=3	PREDICTED: arf-GAP with Rho-GAP domain, ANK repeat and PH domain-containing protein 2 isoform X3 [Gallus gallus]
Gallus_gallus_newGene_1430	0.00368855	5.77961	up	--	--	--	--	--	ORF2 [Acanthochelys spixii]
ENSGALG00000011084	0.0127563	1.64886	up	--	--	Cellular Component: centriole (GO:0005814);; Cellular Component: spindle (GO:0005819);; Biological Process: brain development (GO:0007420);; Cellular Component: axon (GO:0030424);; Cellular Component: axoneme (GO:0035085);; Cellular Component: ciliary transition zone (GO:0035869);; Cellular Component: ciliary basal body (GO:0036064);; Biological Process: negative regulation of mitotic cell cycle …	--	Centriole, cilia and spindle-associated protein OS=Homo sapiens GN=CCSAP PE=2 SV=2	PREDICTED: centriole, cilia and spindle-associated protein, partial [Gallus gallus]
ENSGALG00000002549	0.0348722	#NAME?	down	--	--	Molecular Function: GTPase activator activity (GO:0005096);; Molecular Function: calmodulin binding (GO:0005516);; Cellular Component: cytoplasm (GO:0005737);; Cellular Component: plasma membrane (GO:0005886);; Biological Process: immune response (GO:0006955);; Biological Process: adenylate cyclase-inhibiting G-protein coupled receptor signaling pathway (GO:0007193);; Biological Process: regulati…	--	Regulator of G-protein signaling 1 OS=Mus musculus GN=Rgs1 PE=2 SV=2	PREDICTED: regulator of G-protein signaling 1 [Gallus gallus]
Gallus_gallus_newGene_4706	0.0053004	-2.70851	down	--	--	Molecular Function: protein binding (GO:0005515);; Biological Process: regulation of localization (GO:0032879);; Cellular Component: plasma membrane part (GO:0044459);; Biological Process: single-organism cellular process (GO:0044763);; Biological Process: single-organism transport (GO:0044765);; Biological Process: positive regulation of cellular process (GO:0048522);; Biological Process: negati…	K06476|3e-28|mdo:100023354|ITGA2B	Integrin alpha-5 light chain (Precursor) GN=itga5 OS=Xenopus laevis (African clawed frog) PE=2 SV=1	PREDICTED: integrin alpha-IIb-like [Gallus gallus]
Gallus_gallus_newGene_3952	0.0165534	-4.09838	down	--	--	--	--	--	hypothetical protein N305_14636, partial [Manacus vitellinus]
ENSGALG00000003570	0.00672537	-4.1179	down	[F]	Nucleotide transport and metabolism	Biological Process: brainstem development (GO:0003360);; Molecular Function: IMP cyclohydrolase activity (GO:0003937);; Molecular Function: phosphoribosylaminoimidazolecarboxamide formyltransferase activity (GO:0004643);; Cellular Component: mitochondrion (GO:0005739);; Cellular Component: cytosol (GO:0005829);; Biological Process: purine nucleobase metabolic process (GO:0006144);; Biological Pro…	K00602|0.0|gga:396091|ATIC, PURH	Bifunctional purine biosynthesis protein PURH OS=Gallus gallus GN=ATIC PE=1 SV=1	aminoimidazole-4-carboxamide ribonucleotidetransformylase/IMP cyclohydrolase [Gallus gallus]
ENSGALG00000009012	0.0137745	-5.08294	down	--	--	Cellular Component: nuclear chromatin (GO:0000790);; Molecular Function: p53 binding (GO:0002039);; Molecular Function: nucleic acid binding (GO:0003676);; Molecular Function: RNA binding (GO:0003723);; Cellular Component: nucleus (GO:0005634);; Molecular Function: zinc ion binding (GO:0008270);; Biological Process: regulation of gene expression (GO:0010468);; Biological Process: developmental pr…	--	Zinc finger protein 385B OS=Homo sapiens GN=ZNF385B PE=1 SV=1	PREDICTED: zinc finger protein 385B isoform X4 [Gallus gallus]
Gallus_gallus_newGene_5012	0.015956	#NAME?	down	--	--	--	K11642|2e-73|rno:303241|Chd3	--	PREDICTED: chromodomain-helicase-DNA-binding protein 3-like [Gallus gallus]
ENSGALG00000016034	0.0116556	-3.40965	down	--	--	Molecular Function: receptor activity (GO:0004872);; Molecular Function: structural molecule activity (GO:0005198);; Molecular Function: protein binding (GO:0005515);; Cellular Component: extracellular space (GO:0005615);; Cellular Component: cytoplasm (GO:0005737);; Cellular Component: integral component of plasma membrane (GO:0005887);; Biological Process: cellular component movement (GO:000692…	--	Attractin OS=Homo sapiens GN=ATRN PE=1 SV=2	PREDICTED: attractin, partial [Gallus gallus]
ENSGALG00000008294	0.0453932	-3.78436	down	--	--	Molecular Function: inositol hexakisphosphate binding (GO:0000822);; Biological Process: response to hypoxia (GO:0001666);; Biological Process: regulation of heart rate (GO:0002027);; Biological Process: heart morphogenesis (GO:0003007);; Molecular Function: intracellular ligand-gated calcium channel activity (GO:0005218);; Molecular Function: inositol 1,4,5-trisphosphate-sensitive calcium-releas…	K04958|0.0|gga:395412|ITPR1	Inositol 1,4,5-trisphosphate receptor type 1 OS=Homo sapiens GN=ITPR1 PE=1 SV=3	inositol 1,4,5-triphosphate receptor, type 1 [Gallus gallus]
ENSGALG00000006897	0.0303967	-1.55846	down	[R]	General function prediction only	Molecular Function: nucleic acid binding (GO:0003676);; Molecular Function: cysteine-type endopeptidase activity (GO:0004197);; Molecular Function: ubiquitin-specific protease activity (GO:0004843);; Molecular Function: Rab GTPase activator activity (GO:0005097);; Molecular Function: calmodulin binding (GO:0005516);; Cellular Component: lysosome (GO:0005764);; Cellular Component: plasma membrane …	--	USP6 N-terminal-like protein OS=Mus musculus GN=Usp6nl PE=1 SV=2	PREDICTED: USP6 N-terminal like isoform X4 [Gallus gallus]
ENSGALG00000005678	0.00139937	-2.40006	down	[Z]	Cytoskeleton	Cellular Component: stress fiber (GO:0001725);; Biological Process: epithelial to mesenchymal transition (GO:0001837);; Molecular Function: nucleoside binding (GO:0001882);; Molecular Function: glycoprotein binding (GO:0001948);; Biological Process: platelet degranulation (GO:0002576);; Molecular Function: actin binding (GO:0003779);; Molecular Function: signal transducer activity (GO:0004871);; …	K04437|0.0|gga:378913|FLNB	Filamin-B OS=Homo sapiens GN=FLNB PE=1 SV=2	filamin-B [Gallus gallus]
ENSGALG00000014013	0.000534208	#NAME?	down	--	--	Molecular Function: Rho GTPase activator activity (GO:0005100);; Molecular Function: protein binding (GO:0005515);; Cellular Component: intracellular (GO:0005622);; Cellular Component: nucleolus (GO:0005730);; Cellular Component: cytosol (GO:0005829);; Cellular Component: plasma membrane (GO:0005886);; Biological Process: signal transduction (GO:0007165);; Biological Process: brain development (G…	--	Rho GTPase-activating protein 18 OS=Homo sapiens GN=ARHGAP18 PE=1 SV=3	PREDICTED: rho GTPase-activating protein 18 isoform X3 [Gallus gallus]
ENSGALG00000025942	0.00672537	#NAME?	down	--	--	Molecular Function: nucleotide binding (GO:0000166);; Biological Process: activation of MAPK activity (GO:0000187);; Molecular Function: sequence-specific DNA binding transcription factor activity (GO:0003700);; Molecular Function: MAP kinase kinase kinase activity (GO:0004709);; Molecular Function: SH3/SH2 adaptor activity (GO:0005070);; Molecular Function: Rho guanyl-nucleotide exchange factor …	K05730|4e-33|mdo:100020150|VAV1	Proto-oncogene vav OS=Mus musculus GN=Vav1 PE=1 SV=1	Proto-oncogene vav [Chelonia mydas]
Gallus_gallus_newGene_4744	0.00350592	#NAME?	down	--	--	--	--	Extended synaptotagmin-2-A GN=esyt2-a OS=Xenopus laevis (African clawed frog) PE=2 SV=1	synaptotagmin-like protein 1 [Gallus gallus]
ENSGALG00000005492	0.00587155	-2.12627	down	--	--	Biological Process: leukocyte mediated immunity (GO:0002443);; Molecular Function: beta-N-acetylglucosaminylglycopeptide beta-1,4-galactosyltransferase activity (GO:0003831);; Molecular Function: protein binding (GO:0005515);; Molecular Function: 1-phosphatidylinositol binding (GO:0005545);; Cellular Component: nuclear envelope (GO:0005635);; Cellular Component: autophagic vacuole (GO:0005776);; …	--	Neurobeachin-like protein 2 OS=Mus musculus GN=Nbeal2 PE=2 SV=2	PREDICTED: neurobeachin-like 2 isoform X3 [Gallus gallus]
ENSGALG00000012378	0.00831095	1.44484	up	[O]	Posttranslational modification, protein turnover, chaperones	Biological Process: meiotic spindle organization (GO:0000212);; Cellular Component: chromatin (GO:0000785);; Biological Process: cytokinesis (GO:0000910);; Cellular Component: spindle pole (GO:0000922);; Biological Process: microtubule bundle formation (GO:0001578);; Biological Process: neuron migration (GO:0001764);; Molecular Function: ubiquitin-protein transferase activity (GO:0004842);; Molec…	K07767|0.0|gga:421626|KATNA1	Katanin p60 ATPase-containing subunit A1 OS=Gallus gallus GN=KATNA1 PE=2 SV=1	katanin p60 ATPase-containing subunit A1 [Gallus gallus]
ENSGALG00000023876	0.00672537	-3.88555	down	[RTKL]	--	Cellular Component: Golgi membrane (GO:0000139);; Biological Process: regulation of cell growth (GO:0001558);; Cellular Component: immunological synapse (GO:0001772);; Biological Process: macrophage activation involved in immune response (GO:0002281);; Molecular Function: actin monomer binding (GO:0003785);; Molecular Function: protein kinase C activity (GO:0004697);; Molecular Function: calcium-…	K06068|0.0|tgu:100232581|PRKCQ	Protein kinase C theta type OS=Homo sapiens GN=PRKCQ PE=1 SV=3	PREDICTED: protein kinase C theta type [Gallus gallus]
ENSGALG00000001314	0.0465142	-2.46473	down	--	--	Biological Process: prostaglandin biosynthetic process (GO:0001516);; Biological Process: vasculogenesis (GO:0001570);; Cellular Component: photoreceptor outer segment (GO:0001750);; Biological Process: kidney development (GO:0001822);; Molecular Function: peroxidase activity (GO:0004601);; Molecular Function: prostaglandin-endoperoxide synthase activity (GO:0004666);; Cellular Component: nuclear…	K00509|0.0|gga:427752|PTGS1	Prostaglandin G/H synthase 1 OS=Homo sapiens GN=PTGS1 PE=1 SV=2	PREDICTED: prostaglandin G/H synthase 1 [Gallus gallus]
ENSGALG00000004354	0.0447049	-3.79696	down	--	--	Cellular Component: centrosome (GO:0005813);; Cellular Component: cytoplasmic microtubule (GO:0005881);; Molecular Function: microtubule binding (GO:0008017);; Cellular Component: membrane (GO:0016020);; Molecular Function: protein homodimerization activity (GO:0042803);; Cellular Component: intracellular membrane-bounded organelle (GO:0043231);; Biological Process: cellular response to peptide h…	--	Coiled-coil domain-containing protein 69 OS=Bos taurus GN=CCDC69 PE=2 SV=2	PREDICTED: coiled-coil domain-containing protein 69 isoform X2 [Gallus gallus]
ENSGALG00000004398	0.0116331	#NAME?	down	[L]	Replication, recombination and repair	Biological Process: positive regulation of cytokine production (GO:0001819);; Biological Process: positive regulation of protein phosphorylation (GO:0001934);; Molecular Function: guanylate kinase activity (GO:0004385);; Cellular Component: cytoplasm (GO:0005737);; Cellular Component: cytosol (GO:0005829);; Cellular Component: cell-cell junction (GO:0005911);; Biological Process: DNA metabolic pr…	K07367|0.0|gga:416476|CARD11	Caspase recruitment domain-containing protein 11 OS=Homo sapiens GN=CARD11 PE=1 SV=3	caspase recruitment domain-containing protein 11 [Gallus gallus]
Gallus_gallus_newGene_2339	9.63e-05	-3.89965	down	--	--	--	--	--	Putative uncharacterized transposon-derived protein ZK1236.4, partial [Columba livia]
ENSGALG00000006904	0.0431931	-3.32627	down	--	--	Biological Process: negative regulation of acute inflammatory response (GO:0002674);; Molecular Function: protein binding (GO:0005515);; Cellular Component: cytoplasm (GO:0005737);; Cellular Component: cytosol (GO:0005829);; Biological Process: mRNA catabolic process (GO:0006402);; Biological Process: activation of cysteine-type endopeptidase activity involved in apoptotic process (GO:0006919);; …	--	Ribonuclease inhibitor OS=Homo sapiens GN=RNH1 PE=1 SV=2	ribonuclease inhibitor [Gallus gallus]
ENSGALG00000027761	0.0053004	-4.97285	down	--	--	Cellular Component: cytoplasm (GO:0005737);; Molecular Function: cysteine-type endopeptidase inhibitor activity involved in apoptotic process (GO:0043027);; Biological Process: negative regulation of apoptotic process (GO:0043066);; Biological Process: negative regulation of cysteine-type endopeptidase activity involved in apoptotic process (GO:0043154);; Biological Process: innate immune respons…	--	Tumor necrosis factor alpha-induced protein 8 OS=Gallus gallus GN=TNFAIP8 PE=2 SV=1	tumor necrosis factor alpha-induced protein 8 [Gallus gallus]
ENSGALG00000006942	0.0163754	-2.71833	down	[M]	Cell wall/membrane/envelope biogenesis	Cellular Component: cytoplasm (GO:0005737);; Cellular Component: plasma membrane (GO:0005886);; Biological Process: proteolysis (GO:0006508);; Molecular Function: serine-type peptidase activity (GO:0008236);; Cellular Component: cell surface (GO:0009986);; Biological Process: negative regulation of phosphatidylinositol 3-kinase signaling (GO:0014067);; Molecular Function: phosphatidylinositol 3-k…	--	Phosphoinositide-3-kinase-interacting protein 1 OS=Pongo abelii GN=PIK3IP1 PE=2 SV=1	PREDICTED: phosphoinositide-3-kinase-interacting protein 1 [Gallus gallus]
ENSGALG00000001571	0.0209821	-2.10585	down	--	--	Molecular Function: microfilament motor activity (GO:0000146);; Biological Process: vasculogenesis (GO:0001570);; Biological Process: in utero embryonic development (GO:0001701);; Biological Process: glomerular filtration (GO:0003094);; Molecular Function: motor activity (GO:0003774);; Molecular Function: calmodulin binding (GO:0005516);; Molecular Function: ATP binding (GO:0005524);; Cellular Co…	K10356|0.0|gga:396187|MYO1F, CBBMIB	Unconventional myosin-If OS=Mus musculus GN=Myo1f PE=1 SV=1	myosin-If [Gallus gallus]
ENSGALG00000003399	0.0337242	-2.61326	down	--	--	Molecular Function: lipopolysaccharide binding (GO:0001530);; Biological Process: selenium compound metabolic process (GO:0001887);; Molecular Function: glycoprotein binding (GO:0001948);; Molecular Function: protease binding (GO:0002020);; Biological Process: positive regulation of receptor internalization (GO:0002092);; Biological Process: regulation of cellular extravasation (GO:0002691);; Mol…	K06494|0.0|gga:424402|SELE	E-selectin OS=Oryctolagus cuniculus GN=SELE PE=2 SV=1	PREDICTED: LOW QUALITY PROTEIN: E-selectin [Gallus gallus]
ENSGALG00000008756	0.0216543	-1.85314	down	--	--	Biological Process: hematopoietic progenitor cell differentiation (GO:0002244);; Molecular Function: protein kinase C binding (GO:0005080);; Cellular Component: extracellular region (GO:0005576);; Cellular Component: nucleus (GO:0005634);; Cellular Component: cytoplasm (GO:0005737);; Cellular Component: cytosol (GO:0005829);; Biological Process: vesicle docking involved in exocytosis (GO:0006904)…	--	Pleckstrin OS=Rattus norvegicus GN=Plek PE=2 SV=1	pleckstrin [Gallus gallus]
ENSGALG00000008621	0.0392613	-3.38855	down	--	--	Biological Process: angiogenesis (GO:0001525);; Biological Process: vasculogenesis (GO:0001570);; Biological Process: neural crest cell migration (GO:0001755);; Biological Process: positive regulation of endothelial cell proliferation (GO:0001938);; Cellular Component: semaphorin receptor complex (GO:0002116);; Molecular Function: vascular endothelial growth factor-activated receptor activity (GO…	K06819|0.0|gga:374157|NRP2	Neuropilin-2 OS=Homo sapiens GN=NRP2 PE=1 SV=2	neuropilin-2 [Gallus gallus]
ENSGALG00000014978	0.0111269	-3.25439	down	[DT]	--	Molecular Function: sequence-specific DNA binding transcription factor activity (GO:0003700);; Molecular Function: actin binding (GO:0003779);; Molecular Function: GTPase inhibitor activity (GO:0005095);; Molecular Function: Ras GTPase activator activity (GO:0005099);; Molecular Function: calcium ion binding (GO:0005509);; Molecular Function: calmodulin binding (GO:0005516);; Cellular Component: …	K05767|0.0|hsa:10788|IQGAP2	Ras GTPase-activating-like protein IQGAP2 OS=Homo sapiens GN=IQGAP2 PE=1 SV=4	IQ motif containing GTPase activating protein 2 [Gallus gallus]
ENSGALG00000009628	0.000620105	-4.80309	down	--	--	Biological Process: ion transport (GO:0006811);; Biological Process: regulation of G-protein coupled receptor protein signaling pathway (GO:0008277);; Biological Process: habenula development (GO:0021986);; Cellular Component: presynaptic membrane (GO:0042734);; Molecular Function: identical protein binding (GO:0042802);; Cellular Component: receptor complex (GO:0043235);; Cellular Component: pos…	--	BTB/POZ domain-containing protein KCTD12 OS=Homo sapiens GN=KCTD12 PE=1 SV=1	PREDICTED: BTB/POZ domain-containing protein KCTD12-like isoform X2 [Gallus gallus]
ENSGALG00000020249	0.0381287	-2.2198	down	--	--	Biological Process: angiogenesis (GO:0001525);; Cellular Component: photoreceptor outer segment (GO:0001750);; Cellular Component: photoreceptor inner segment (GO:0001917);; Molecular Function: signal transducer activity (GO:0004871);; Molecular Function: calcium ion binding (GO:0005509);; Cellular Component: intracellular (GO:0005622);; Cellular Component: nucleus (GO:0005634);; Cellular Compone…	K08018|0.0|aml:100484273|rap guanine nucleotide exchange factor 2-like	Rap guanine nucleotide exchange factor 2 OS=Homo sapiens GN=RAPGEF2 PE=1 SV=1	PREDICTED: rap guanine nucleotide exchange factor 2 isoform X3 [Gallus gallus]
ENSGALG00000015022	0.0381287	-3.05134	down	[RTKL]	--	Biological Process: gastrulation with mouth forming second (GO:0001702);; Biological Process: neuron migration (GO:0001764);; Molecular Function: glycoprotein binding (GO:0001948);; Molecular Function: non-membrane spanning protein tyrosine kinase activity (GO:0004715);; Molecular Function: epidermal growth factor receptor binding (GO:0005154);; Molecular Function: ATP binding (GO:0005524);; Cell…	K05703|0.0|gga:396294|FYN	Tyrosine-protein kinase Fyn OS=Gallus gallus GN=FYN PE=1 SV=2	PREDICTED: tyrosine-protein kinase Fyn-like [Meleagris gallopavo]
ENSGALG00000014722	0.0090196	-3.18319	down	--	--	Molecular Function: receptor activity (GO:0004872);; Molecular Function: binding (GO:0005488);; Biological Process: defense response (GO:0006952);; Biological Process: immune response (GO:0006955);; Cellular Component: external side of plasma membrane (GO:0009897);; Molecular Function: carbohydrate binding (GO:0030246);; Biological Process: regulation of biological process (GO:0050789);;	--	Natural killer cells antigen CD94 OS=Mus musculus GN=Klrd1 PE=2 SV=1	natural killer complex C-type lectin 1 [Gallus gallus]
ENSGALG00000026514	6.77e-09	-4.75299	down	--	--	Biological Process: positive regulation of T cell mediated cytotoxicity (GO:0001916);; Biological Process: antigen processing and presentation of peptide antigen via MHC class I (GO:0002474);; Cellular Component: endomembrane system (GO:0012505);; Cellular Component: integral component of membrane (GO:0016021);; Biological Process: cytokine-mediated signaling pathway (GO:0019221);; Cellular Compo…	--	Class I histocompatibility antigen, F10 alpha chain OS=Gallus gallus PE=2 SV=1	PREDICTED: class I histocompatibility antigen, F10 alpha chain-like isoform X9 [Gallus gallus]
ENSGALG00000007140	0.0236262	-3.11014	down	--	--	Biological Process: patterning of blood vessels (GO:0001569);; Biological Process: vasculogenesis (GO:0001570);; Biological Process: neural crest cell migration (GO:0001755);; Biological Process: neuron migration (GO:0001764);; Biological Process: positive regulation of endothelial cell proliferation (GO:0001938);; Cellular Component: semaphorin receptor complex (GO:0002116);; Molecular Function:…	K06724|0.0|gga:395560|NRP1	Neuropilin-1 OS=Gallus gallus GN=NRP1 PE=2 SV=1	neuropilin-1 precursor [Gallus gallus]
ENSGALG00000026383	2.9e-06	-2.51742	down	--	--	Biological Process: platelet degranulation (GO:0002576);; Molecular Function: actin binding (GO:0003779);; Cellular Component: extracellular region (GO:0005576);; Cellular Component: nucleus (GO:0005634);; Cellular Component: cytoplasm (GO:0005737);; Cellular Component: cytosol (GO:0005829);; Cellular Component: cytoskeleton (GO:0005856);; Biological Process: positive regulation of smooth muscle …	K05764|6e-24|bta:100137883|thymosin, beta 4	Thymosin beta-4 OS=Mus musculus GN=Tmsb4x PE=1 SV=1	thymosin, beta 4 [Gallus gallus]
ENSGALG00000007511	0.00672537	-2.32792	down	--	--	Biological Process: G1/S transition of mitotic cell cycle (GO:0000082);; Cellular Component: acrosomal vesicle (GO:0001669);; Biological Process: in utero embryonic development (GO:0001701);; Biological Process: cell fate specification (GO:0001708);; Biological Process: tissue homeostasis (GO:0001894);; Molecular Function: glycoprotein binding (GO:0001948);; Molecular Function: fibronectin bindin…	K06464|0.0|gga:396181|ITGB2, CD18	Integrin beta-2 OS=Homo sapiens GN=ITGB2 PE=1 SV=2	integrin beta-2 precursor [Gallus gallus]
ENSGALG00000019751	0.00831095	-2.56989	down	[Z]	Cytoskeleton	Biological Process: negative regulation of protein phosphorylation (GO:0001933);; Molecular Function: actin binding (GO:0003779);; Cellular Component: cytoplasm (GO:0005737);; Cellular Component: plasma membrane (GO:0005886);; Biological Process: axon guidance (GO:0007411);; Molecular Function: zinc ion binding (GO:0008270);; Biological Process: neuron remodeling (GO:0016322);; Molecular Function…	--	Protein-methionine sulfoxide oxidase MICAL1 OS=Homo sapiens GN=MICAL1 PE=1 SV=2	NEDD9-interacting protein with calponin homology and LIM domains [Gallus gallus]
ENSGALG00000008903	0.0447049	-2.14973	down	--	--	Biological Process: immune response-activating cell surface receptor signaling pathway (GO:0002429);; Molecular Function: actin binding (GO:0003779);; Molecular Function: protein binding (GO:0005515);; Cellular Component: nucleus (GO:0005634);; Cellular Component: plasma membrane (GO:0005886);; Biological Process: nucleobase-containing compound metabolic process (GO:0006139);; Biological Process:…	--	Sperm-specific antigen 2 OS=Homo sapiens GN=SSFA2 PE=1 SV=3	PREDICTED: sperm-specific antigen 2 isoform X3 [Gallus gallus]
ENSGALG00000010314	0.0293678	1.22622	up	[RTKL]	--	Cellular Component: pericentriolar material (GO:0000242);; Cellular Component: kinetochore (GO:0000776);; Biological Process: heart looping (GO:0001947);; Molecular Function: protein serine/threonine kinase activity (GO:0004674);; Molecular Function: ATP binding (GO:0005524);; Cellular Component: nucleolus (GO:0005730);; Cellular Component: mitochondrion (GO:0005739);; Cellular Component: cytosol…	K08857|0.0|gga:428891|NEK9	Serine/threonine-protein kinase Nek9 OS=Homo sapiens GN=NEK9 PE=1 SV=2	PREDICTED: serine/threonine-protein kinase Nek9 isoform X1 [Gallus gallus]
ENSGALG00000012681	0.00841722	-4.40377	down	[S]	Function unknown	Cellular Component: endoplasmic reticulum membrane (GO:0005789);; Molecular Function: O-acyltransferase activity (GO:0008374);; Cellular Component: integral component of membrane (GO:0016021);; Biological Process: phosphatidylserine acyl-chain remodeling (GO:0036150);; Biological Process: phosphatidylcholine acyl-chain remodeling (GO:0036151);; Biological Process: phosphatidylethanolamine acyl-ch…	K13517|0.0|tgu:100229850|similar to membrane bound O-acyltransferase domain containing 1	Lysophospholipid acyltransferase 1 OS=Homo sapiens GN=MBOAT1 PE=1 SV=1	PREDICTED: lysophospholipid acyltransferase 1-like [Meleagris gallopavo]
ENSGALG00000006567	0.0480756	-2.06394	down	[G]	Carbohydrate transport and metabolism	Biological Process: regulation of cytokine production (GO:0001817);; Molecular Function: catalytic activity (GO:0003824);; Molecular Function: protein tyrosine phosphatase activity (GO:0004725);; Cellular Component: nucleus (GO:0005634);; Cellular Component: cytosol (GO:0005829);; Biological Process: negative regulation of protein kinase activity (GO:0006469);; Biological Process: RNA metabolic p…	--	Ubiquitin-associated and SH3 domain-containing protein B OS=Homo sapiens GN=UBASH3B PE=1 SV=2	PREDICTED: ubiquitin-associated and SH3 domain-containing protein B isoform X3 [Gallus gallus]
ENSGALG00000024248	0.00672537	-6.20792	down	--	--	Biological Process: humoral immune response mediated by circulating immunoglobulin (GO:0002455);; Biological Process: hypersensitivity (GO:0002524);; Cellular Component: extracellular region (GO:0005576);; Biological Process: phagocytosis (GO:0006909);; Biological Process: complement activation (GO:0006956);; Cellular Component: membrane (GO:0016020);; Biological Process: cellular component organ…	--	Ig heavy chain V region C3 OS=Caiman crocodilus GN=C3 PE=4 SV=1	T cell receptor delta chain [Gallus gallus]
ENSGALG00000006840	0.0255137	-3.18936	down	--	--	Molecular Function: cAMP-dependent protein kinase activity (GO:0004691);; Molecular Function: signal transducer activity (GO:0004871);; Molecular Function: Rho guanyl-nucleotide exchange factor activity (GO:0005089);; Molecular Function: phospholipid binding (GO:0005543);; Cellular Component: nucleus (GO:0005634);; Cellular Component: cytoplasm (GO:0005737);; Cellular Component: cytosol (GO:00058…	--	A-kinase anchor protein 13 OS=Homo sapiens GN=AKAP13 PE=1 SV=2	PREDICTED: A-kinase anchor protein 13 isoform X9 [Gallus gallus]
ENSGALG00000008445	0.000465753	#NAME?	down	[P]	Inorganic ion transport and metabolism	Molecular Function: calcium ion binding (GO:0005509);; Biological Process: cellular calcium ion homeostasis (GO:0006874);; Biological Process: phototransduction, visible light (GO:0007603);; Molecular Function: calcium, potassium:sodium antiporter activity (GO:0008273);; Molecular Function: symporter activity (GO:0015293);; Cellular Component: integral component of membrane (GO:0016021);; Molecul…	K13751|0.0|tgu:100228689|similar to solute carrier family 24 (sodium/potassium/calcium exchanger), member 3	Sodium/potassium/calcium exchanger 3 OS=Mus musculus GN=Slc24a3 PE=2 SV=3	PREDICTED: sodium/potassium/calcium exchanger 3 isoform X7 [Gallus gallus]
ENSGALG00000007546	0.00841722	#NAME?	down	--	--	Cellular Component: cytoplasm (GO:0005737);; Cellular Component: plasma membrane (GO:0005886);; Biological Process: transport (GO:0006810);; Biological Process: membrane organization (GO:0016044);; Biological Process: cellular protein metabolic process (GO:0044267);;	--	Exocyst complex component 1 OS=Homo sapiens GN=EXOC1 PE=1 SV=4	PREDICTED: exocyst complex component 1 isoform X3 [Gallus gallus]
ENSGALG00000016719	0.0215664	-3.57035	down	--	--	Biological Process: positive regulation of protein phosphorylation (GO:0001934);; Biological Process: sprouting angiogenesis (GO:0002040);; Cellular Component: cytoplasm (GO:0005737);; Biological Process: regulation of transcription, DNA-templated (GO:0006355);; Biological Process: defense response (GO:0006952);; Biological Process: signal transduction (GO:0007165);; Biological Process: response …	K05157|0.0|gga:422062|TNFRSF21, DR6	Tumor necrosis factor receptor superfamily member 21 OS=Homo sapiens GN=TNFRSF21 PE=1 SV=1	tumor necrosis factor receptor superfamily member 21 precursor [Gallus gallus]
ENSGALG00000003939	0.0374042	-3.02572	down	[R]	General function prediction only	Biological Process: negative regulation of transcription from RNA polymerase II promoter (GO:0000122);; Cellular Component: nuclear chromatin (GO:0000790);; Biological Process: cell morphogenesis (GO:0000902);; Molecular Function: core promoter proximal region sequence-specific DNA binding (GO:0000987);; Biological Process: angiogenesis (GO:0001525);; Biological Process: in utero embryonic develo…	K09204|0.0|gga:420148|KLF2	Krueppel-like factor 2 OS=Homo sapiens GN=KLF2 PE=1 SV=2	PREDICTED: Krueppel-like factor 2 [Gallus gallus]
ENSGALG00000028773	0.0380918	-4.60339	down	--	--	Molecular Function: extracellular matrix structural constituent (GO:0005201);; Cellular Component: laminin-1 complex (GO:0005606);; Cellular Component: extracellular space (GO:0005615);; Biological Process: protein complex assembly (GO:0006461);; Biological Process: endoderm development (GO:0007492);; Biological Process: skeletal muscle tissue development (GO:0007519);; Biological Process: optoki…	K05635|1e-129|tgu:100220035|LAMC1	Laminin subunit gamma-1 OS=Homo sapiens GN=LAMC1 PE=1 SV=3	PREDICTED: LOW QUALITY PROTEIN: laminin subunit gamma-1 [Gallus gallus]
ENSGALG00000028565	0.0440228	-2.79647	down	--	--	Molecular Function: calcium ion binding (GO:0005509);; Cellular Component: plasma membrane (GO:0005886);; Biological Process: homophilic cell adhesion via plasma membrane adhesion molecules (GO:0007156);; Cellular Component: membrane (GO:0016020);; Cellular Component: integral component of membrane (GO:0016021);; Biological Process: calcium-dependent cell-cell adhesion via plasma membrane cell ad…	--	Protocadherin gamma-C3 OS=Pan troglodytes GN=PCDHGC3 PE=3 SV=1	protocadherin gamma-C3 precursor [Gallus gallus]
ENSGALG00000005644	0.017512	-2.7526	down	[Z]	Cytoskeleton	Molecular Function: microfilament motor activity (GO:0000146);; Cellular Component: stress fiber (GO:0001725);; Molecular Function: motor activity (GO:0003774);; Molecular Function: actin binding (GO:0003779);; Molecular Function: receptor binding (GO:0005102);; Molecular Function: calmodulin binding (GO:0005516);; Molecular Function: ATP binding (GO:0005524);; Cellular Component: smooth endoplas…	K10356|0.0|gga:420412|MYO1G	Unconventional myosin-Ig OS=Gallus gallus GN=MYO1G PE=2 SV=1	unconventional myosin-Ig [Gallus gallus]
ENSGALG00000001291	0.0117465	-5.18748	down	--	--	Cellular Component: kinetochore (GO:0000776);; Biological Process: microtubule bundle formation (GO:0001578);; Biological Process: immune system process (GO:0002376);; Molecular Function: binding (GO:0005488);; Cellular Component: centrosome (GO:0005813);; Cellular Component: cytosol (GO:0005829);; Cellular Component: microtubule associated complex (GO:0005875);; Cellular Component: cytoplasmic m…	K10422|0.0|gga:417488|CLIP2	CAP-Gly domain-containing linker protein 2 OS=Homo sapiens GN=CLIP2 PE=1 SV=1	PREDICTED: CAP-Gly domain-containing linker protein 2, partial [Gallus gallus]
ENSGALG00000001161	0.00836699	-2.52332	down	--	--	Cellular Component: nuclear chromatin (GO:0000790);; Molecular Function: RNA polymerase II core promoter proximal region sequence-specific DNA binding (GO:0000978);; Molecular Function: RNA polymerase II distal enhancer sequence-specific DNA binding (GO:0000980);; Molecular Function: RNA polymerase II transcription regulatory region sequence-specific DNA binding transcription factor activity invo…	K09436|0.0|gga:419723|FLI1	Friend leukemia integration 1 transcription factor OS=Homo sapiens GN=FLI1 PE=1 SV=1	Friend leukemia integration 1 transcription factor [Gallus gallus]
ENSGALG00000027704	0.0114398	#NAME?	down	--	--	Molecular Function: Rho guanyl-nucleotide exchange factor activity (GO:0005089);; Molecular Function: binding (GO:0005488);; Molecular Function: phospholipid binding (GO:0005543);; Cellular Component: cytoplasm (GO:0005737);; Biological Process: small GTPase mediated signal transduction (GO:0007264);; Biological Process: regulation of signal transduction (GO:0009966);; Biological Process: regulat…	--	A-kinase anchor protein 13 OS=Homo sapiens GN=AKAP13 PE=1 SV=2	PREDICTED: a-kinase anchor protein 13-like [Meleagris gallopavo]
ENSGALG00000028433	0.0209821	-1.94141	down	--	--	Cellular Component: phagocytic cup (GO:0001891);; Cellular Component: podosome (GO:0002102);; Molecular Function: protein binding (GO:0005515);; Molecular Function: phospholipid binding (GO:0005543);; Cellular Component: cytoplasm (GO:0005737);; Biological Process: endocytosis (GO:0006897);; Biological Process: phagocytosis, engulfment (GO:0006911);; Biological Process: defense response (GO:00069…	--	Bridging integrator 2 OS=Gallus gallus GN=BIN2 PE=2 SV=1	bridging integrator 2 [Gallus gallus]
ENSGALG00000008217	0.0480756	-3.92546	down	--	--	Molecular Function: zinc ion binding (GO:0008270);; Cellular Component: integral component of membrane (GO:0016021);;	--	RING finger and transmembrane domain-containing protein 2 OS=Homo sapiens GN=RNFT2 PE=2 SV=2	PREDICTED: RING finger and transmembrane domain-containing protein 2 isoform X3 [Gallus gallus]
ENSGALG00000014718	0.0105238	-3.4565	down	[RTKL]	--	Biological Process: protein polyubiquitination (GO:0000209);; Biological Process: cell plate assembly (GO:0000919);; Biological Process: MyD88-dependent toll-like receptor signaling pathway (GO:0002755);; Biological Process: epithelial cell morphogenesis (GO:0003382);; Molecular Function: protein serine/threonine kinase activity (GO:0004674);; Molecular Function: JUN kinase kinase kinase activity…	K04416|0.0|gga:427144|MAP3K1	Mitogen-activated protein kinase kinase kinase 1 OS=Homo sapiens GN=MAP3K1 PE=1 SV=4	PREDICTED: LOW QUALITY PROTEIN: mitogen-activated protein kinase kinase kinase 1 [Gallus gallus]
ENSGALG00000013740	4.35e-10	2.75311	up	[P]	Inorganic ion transport and metabolism	Molecular Function: signal transducer activity (GO:0004871);; Molecular Function: receptor activity (GO:0004872);; Molecular Function: inorganic phosphate transmembrane transporter activity (GO:0005315);; Molecular Function: high-affinity inorganic phosphate:sodium symporter activity (GO:0005316);; Cellular Component: integral component of plasma membrane (GO:0005887);; Biological Process: phosph…	K14640|0.0|oaa:100080773|similar to Solute carrier family 20 (phosphate transporter), member 1	Sodium-dependent phosphate transporter 1 OS=Felis catus GN=Slc20a1 PE=2 SV=2	PREDICTED: sodium-dependent phosphate transporter 1-like [Gallus gallus]
ENSGALG00000012456	0.00139937	-3.01775	down	[R]	General function prediction only	Cellular Component: Golgi membrane (GO:0000139);; Molecular Function: RNA polymerase II regulatory region DNA binding (GO:0001012);; Biological Process: neuron migration (GO:0001764);; Biological Process: neutrophil homeostasis (GO:0001780);; Cellular Component: phagocytic cup (GO:0001891);; Biological Process: auditory receptor cell morphogenesis (GO:0002093);; Biological Process: neutrophil med…	K07860|1e-138|tgu:100230090|hypothetical protein LOC100230090	Ras-related C3 botulinum toxin substrate 2 OS=Homo sapiens GN=RAC2 PE=1 SV=1	PREDICTED: ras-related C3 botulinum toxin substrate 2 [Ficedula albicollis]
Gallus_gallus_newGene_5438	0.000196892	#NAME?	down	--	--	Biological Process: mRNA splicing, via spliceosome (GO:0000398);; Cellular Component: chromatin (GO:0000785);; Biological Process: angiogenesis (GO:0001525);; Biological Process: heart jogging (GO:0003146);; Molecular Function: DNA binding (GO:0003677);; Molecular Function: RNA binding (GO:0003723);; Molecular Function: phosphoprotein phosphatase activity (GO:0004721);; Molecular Function: protei…	--	Serine/threonine-protein phosphatase 4 catalytic subunit GN=ppp4c OS=Xenopus tropicalis (Western clawed frog) PE=2 SV=1	hypothetical protein N309_00947, partial [Tinamus guttatus]
ENSGALG00000012965	0.00260867	-5.21682	down	--	--	Biological Process: sprouting angiogenesis (GO:0002040);; Molecular Function: ubiquitin-specific protease activity (GO:0004843);; Molecular Function: protein binding (GO:0005515);; Cellular Component: cytoplasm (GO:0005737);; Biological Process: negative regulation of NF-kappaB transcription factor activity (GO:0032088);; Biological Process: canonical Wnt signaling pathway (GO:0060070);; Cellular…	--	Inactive ubiquitin thioesterase FAM105A OS=Homo sapiens GN=FAM105A PE=2 SV=1	PREDICTED: protein FAM105A isoform X1 [Anas platyrhynchos]
ENSGALG00000005094	0.0165534	-3.55301	down	--	--	Biological Process: embryonic development via the syncytial blastoderm (GO:0001700);; Molecular Function: phosphotyrosine binding (GO:0001784);; Molecular Function: SH3/SH2 adaptor activity (GO:0005070);; Molecular Function: Rho guanyl-nucleotide exchange factor activity (GO:0005089);; Molecular Function: receptor binding (GO:0005102);; Molecular Function: sevenless binding (GO:0005118);; Molecul…	--	GRB2-related adapter protein OS=Homo sapiens GN=GRAP PE=1 SV=1	GRB2-related adapter protein [Gallus gallus]
ENSGALG00000016173	0.0480756	#NAME?	down	[G]	Carbohydrate transport and metabolism	Biological Process: regulation of cytokine production (GO:0001817);; Molecular Function: catalytic activity (GO:0003824);; Cellular Component: cytosol (GO:0005829);; Biological Process: negative regulation of protein kinase activity (GO:0006469);; Biological Process: RNA metabolic process (GO:0016070);; Molecular Function: hydrolase activity (GO:0016787);; Biological Process: peptidyl-tyrosine de…	--	Ubiquitin-associated and SH3 domain-containing protein A OS=Mus musculus GN=Ubash3a PE=1 SV=1	PREDICTED: ubiquitin-associated and SH3 domain-containing protein A isoform X2 [Gallus gallus]
Gallus_gallus_newGene_1805	6.93e-05	Inf	up	--	--	--	--	--	PREDICTED: translation initiation factor IF-2-like isoform X2 [Gallus gallus]
ENSGALG00000013297	0.00988104	-5.2815	down	[Q]	Secondary metabolites biosynthesis, transport and catabolism	Molecular Function: iron ion binding (GO:0005506);; Cellular Component: mitochondrion (GO:0005739);; Cellular Component: cytosol (GO:0005829);; Molecular Function: zinc ion binding (GO:0008270);; Molecular Function: gamma-butyrobetaine dioxygenase activity (GO:0008336);; Cellular Component: actin cytoskeleton (GO:0015629);; Molecular Function: oxidoreductase activity, acting on single donors with…	K00471|0.0|gga:426932|BBOX1	Gamma-butyrobetaine dioxygenase OS=Mus musculus GN=Bbox1 PE=2 SV=1	PREDICTED: gamma-butyrobetaine dioxygenase isoform X4 [Gallus gallus]
ENSGALG00000006076	0.0432253	-3.16872	down	--	--	Biological Process: MAPK cascade (GO:0000165);; Molecular Function: Ras guanyl-nucleotide exchange factor activity (GO:0005088);; Cellular Component: intracellular (GO:0005622);; Cellular Component: early endosome (GO:0005769);; Cellular Component: late endosome (GO:0005770);; Biological Process: cell surface receptor signaling pathway (GO:0007166);; Biological Process: positive regulation of sig…	--	Ras-GEF domain-containing family member 1C OS=Homo sapiens GN=RASGEF1C PE=2 SV=2	ras-GEF domain-containing family member 1C [Gallus gallus]
ENSGALG00000004438	0.0117465	-5.16577	down	[P]	Inorganic ion transport and metabolism	Molecular Function: N-acetylgalactosamine-4-sulfatase activity (GO:0003943);; Molecular Function: arylsulfatase activity (GO:0004065);; Cellular Component: mitochondrion (GO:0005739);; Cellular Component: endoplasmic reticulum lumen (GO:0005788);; Cellular Component: rough endoplasmic reticulum (GO:0005791);; Cellular Component: Golgi apparatus (GO:0005794);; Biological Process: carbohydrate meta…	K01135|0.0|tgu:100228383|similar to arylsulfatase B	Arylsulfatase B OS=Homo sapiens GN=ARSB PE=1 SV=1	PREDICTED: arylsulfatase B [Gallus gallus]
ENSGALG00000015141	0.0433132	-2.70027	down	[FR]	--	Molecular Function: protein binding (GO:0005515);; Cellular Component: mitochondrial inner membrane (GO:0005743);; Cellular Component: cytosol (GO:0005829);; Biological Process: guanine catabolic process (GO:0006147);; Biological Process: purine nucleotide catabolic process (GO:0006195);; Biological Process: nervous system development (GO:0007399);; Molecular Function: zinc ion binding (GO:000827…	K01487|0.0|gga:427253|GDA	Guanine deaminase OS=Pongo abelii GN=GDA PE=2 SV=1	PREDICTED: guanine deaminase [Gallus gallus]
ENSGALG00000002554	0.0242652	-4.80327	down	--	--	Biological Process: cell activation (GO:0001775);; Biological Process: positive regulation of protein phosphorylation (GO:0001934);; Molecular Function: protein binding (GO:0005515);; Biological Process: cellular component movement (GO:0006928);; Biological Process: cell communication (GO:0007154);; Biological Process: cell adhesion (GO:0007155);; Biological Process: fusion of sperm to egg plasma…	--	Tetraspanin-2 OS=Homo sapiens GN=TSPAN2 PE=2 SV=2	PREDICTED: tetraspanin-2 isoform X3 [Gallus gallus]
Gallus_gallus_newGene_5829	0.0090196	#NAME?	down	--	--	Molecular Function: binding (GO:0005488);; Cellular Component: membrane (GO:0016020);; Biological Process: cellular metabolic process (GO:0044237);;	K10631|6e-14|isc:IscW_ISCW010224|hypothetical protein	E3 ubiquitin-protein ligase RNF185 GN=rnf185 OS=Danio rerio (Zebrafish) PE=2 SV=1	PREDICTED: E3 ubiquitin-protein ligase ICP0-like [Gallus gallus]
ENSGALG00000012665	0.030904	-4.71907	down	--	--	Molecular Function: protein binding (GO:0005515);; Molecular Function: phospholipid binding (GO:0005543);; Cellular Component: cytosol (GO:0005829);; Biological Process: cell cycle (GO:0007049);; Biological Process: cell proliferation (GO:0008283);; Biological Process: insulin receptor signaling pathway (GO:0008286);; Cellular Component: endosome membrane (GO:0010008);; Cellular Component: vesicl…	--	DCC-interacting protein 13-beta OS=Homo sapiens GN=APPL2 PE=1 SV=3	PREDICTED: DCC-interacting protein 13-beta [Gallus gallus]
ENSGALG00000004904	3.57e-05	2.12908	up	--	--	Biological Process: temperature homeostasis (GO:0001659);; Biological Process: positive regulation of natural killer cell cytokine production (GO:0002729);; Biological Process: positive regulation of humoral immune response mediated by circulating immunoglobulin (GO:0002925);; Molecular Function: GTPase activity (GO:0003924);; Molecular Function: GTP binding (GO:0005525);; Cellular Component: nuc…	--	GTPase IMAP family member 7 OS=Homo sapiens GN=GIMAP7 PE=1 SV=1	PREDICTED: GTPase IMAP family member 7-like [Gallus gallus]
ENSGALG00000013505	0.0163098	-3.37512	down	[Z]	Cytoskeleton	Biological Process: cell morphogenesis (GO:0000902);; Molecular Function: actin binding (GO:0003779);; Molecular Function: lamin binding (GO:0005521);; Cellular Component: nuclear outer membrane (GO:0005640);; Cellular Component: nucleolus (GO:0005730);; Cellular Component: endoplasmic reticulum (GO:0005783);; Cellular Component: Golgi apparatus (GO:0005794);; Cellular Component: cytoskeleton (GO…	--	Nesprin-1 OS=Homo sapiens GN=SYNE1 PE=1 SV=4	PREDICTED: nesprin-1 isoform X6 [Gallus gallus]
ENSGALG00000006165	0.00496549	#NAME?	down	--	--	Biological Process: leukocyte mediated immunity (GO:0002443);; Molecular Function: beta-N-acetylglucosaminylglycopeptide beta-1,4-galactosyltransferase activity (GO:0003831);; Molecular Function: protein binding (GO:0005515);; Cellular Component: vacuole (GO:0005773);; Biological Process: defense response (GO:0006952);; Biological Process: metabolic process (GO:0008152);; Cellular Component: endo…	--	WD repeat- and FYVE domain-containing protein 4 OS=Homo sapiens GN=WDFY4 PE=1 SV=3	PREDICTED: LOW QUALITY PROTEIN: WD repeat- and FYVE domain-containing protein 4 [Gallus gallus]
ENSGALG00000009927	0.0447049	-1.67476	down	[R]	General function prediction only	Biological Process: activation of MAPKK activity (GO:0000186);; Molecular Function: GTPase activity (GO:0003924);; Molecular Function: GTP binding (GO:0005525);; Cellular Component: early endosome (GO:0005769);; Cellular Component: late endosome (GO:0005770);; Cellular Component: lipid particle (GO:0005811);; Cellular Component: cytosol (GO:0005829);; Cellular Component: plasma membrane (GO:00058…	K07836|1e-116|tgu:100223739|RAP1B, member of RAS oncogene family	Ras-related protein Rap-1b OS=Pongo abelii GN=RAP1B PE=2 SV=1	ras-related protein Rap-1b precursor [Xenopus (Silurana) tropicalis]
ENSGALG00000005849	0.000251584	1.98624	up	--	--	Biological Process: cell fate specification (GO:0001708);; Biological Process: multicellular organismal development (GO:0007275);; Biological Process: cell proliferation (GO:0008283);; Biological Process: cell differentiation (GO:0030154);; Biological Process: exocrine pancreas development (GO:0031017);;	--	Pancreatic progenitor cell differentiation and proliferation factor B OS=Xenopus laevis GN=ppdpf-b PE=3 SV=1	chromosome 20 open reading frame 149 [Gallus gallus]
ENSGALG00000014442	0.0370549	-1.86047	down	[G]	Carbohydrate transport and metabolism	Biological Process: microtubule cytoskeleton organization (GO:0000226);; Biological Process: nuclear membrane fusion (GO:0000740);; Molecular Function: glyceraldehyde-3-phosphate dehydrogenase (NAD+) (phosphorylating) activity (GO:0004365);; Cellular Component: nucleus (GO:0005634);; Cellular Component: lipid particle (GO:0005811);; Cellular Component: cytosol (GO:0005829);; Cellular Component: p…	K00134|0.0|gga:374193|GAPDH, KNC-NDS6	Glyceraldehyde-3-phosphate dehydrogenase OS=Gallus gallus GN=GAPDH PE=2 SV=3	glyceraldehyde-3-phosphate dehydrogenase [Gallus gallus]
ENSGALG00000006229	0.00470078	-2.93243	down	--	--	Molecular Function: receptor activity (GO:0004872);; Cellular Component: plasma membrane (GO:0005886);; Cellular Component: integral component of membrane (GO:0016021);; Cellular Component: membrane part (GO:0044425);; Biological Process: leukocyte activation (GO:0045321);; Biological Process: response to stimulus (GO:0050896);;	K06536|1e-157|gga:425300|SLAMF1	T-lymphocyte surface antigen Ly-9 OS=Mus musculus GN=Ly9 PE=1 SV=2	PREDICTED: T-lymphocyte surface antigen Ly-9 isoform X5 [Gallus gallus]
ENSGALG00000012345	0.0242652	-4.80388	down	--	--	Cellular Component: Golgi membrane (GO:0000139);; Molecular Function: DNA binding (GO:0003677);; Molecular Function: protein binding (GO:0005515);; Cellular Component: nucleus (GO:0005634);; Biological Process: carbohydrate metabolic process (GO:0005975);; Biological Process: chromatin silencing (GO:0006342);; Biological Process: protein sulfation (GO:0006477);; Molecular Function: sulfotransfera…	K03193|0.0|gga:768809|UST	Uronyl 2-sulfotransferase OS=Homo sapiens GN=UST PE=2 SV=1	PREDICTED: uronyl 2-sulfotransferase [Gallus gallus]
ENSGALG00000027308	0.0209821	-2.63642	down	--	--	Biological Process: cell morphogenesis involved in differentiation (GO:0000904);; Biological Process: retinoid metabolic process (GO:0001523);; Biological Process: osteoblast differentiation (GO:0001649);; Biological Process: gastrulation with mouth forming second (GO:0001702);; Biological Process: somitogenesis (GO:0001756);; Molecular Function: protease binding (GO:0002020);; Biological Process…	K04550|0.0|gga:396170|LRP1	Low-density lipoprotein receptor-related protein 1 OS=Gallus gallus GN=LRP1 PE=2 SV=1	low-density lipoprotein receptor-related protein 1 precursor [Gallus gallus]
Gallus_gallus_newGene_1477	0.0127302	4.52065	up	--	--	--	--	--	PREDICTED: uncharacterized protein LOC104909394 [Meleagris gallopavo]
ENSGALG00000003149	0.0410919	-2.43076	down	--	--	Molecular Function: inositol hexakisphosphate binding (GO:0000822);; Molecular Function: protease binding (GO:0002020);; Biological Process: outflow tract morphogenesis (GO:0003151);; Molecular Function: ryanodine-sensitive calcium-release channel activity (GO:0005219);; Molecular Function: inositol 1,4,5-trisphosphate-sensitive calcium-release channel activity (GO:0005220);; Molecular Function: …	K04960|0.0|gga:419910|ITPR3	Inositol 1,4,5-trisphosphate receptor type 3 OS=Homo sapiens GN=ITPR3 PE=1 SV=2	PREDICTED: inositol 1,4,5-trisphosphate receptor type 3 isoform X2 [Gallus gallus]
ENSGALG00000006319	0.0146586	-5.19802	down	[M]	Cell wall/membrane/envelope biogenesis	Biological Process: skeletal system development (GO:0001501);; Biological Process: angiogenesis (GO:0001525);; Molecular Function: integrin binding (GO:0005178);; Molecular Function: glycosaminoglycan binding (GO:0005539);; Cellular Component: proteinaceous extracellular matrix (GO:0005578);; Cellular Component: basement membrane (GO:0005604);; Cellular Component: extracellular space (GO:0005615)…	--	Transforming growth factor-beta-induced protein ig-h3 OS=Homo sapiens GN=TGFBI PE=1 SV=1	transforming growth factor-beta-induced protein ig-h3 precursor [Gallus gallus]
ENSGALG00000009474	0.0146586	-1.86334	down	[Z]	Cytoskeleton	Biological Process: response to hypoxia (GO:0001666);; Cellular Component: stress fiber (GO:0001725);; Cellular Component: ruffle (GO:0001726);; Molecular Function: nucleoside binding (GO:0001882);; Biological Process: platelet degranulation (GO:0002576);; Molecular Function: actin binding (GO:0003779);; Molecular Function: integrin binding (GO:0005178);; Molecular Function: calcium ion binding (…	K05699|0.0|mdo:100023431|similar to galectin-4	Alpha-actinin-1 OS=Gallus gallus GN=ACTN1 PE=1 SV=3	RecName: Full=Alpha-actinin-1; AltName: Full=Alpha-actinin cytoskeletal isoform; AltName: Full=F-actin cross-linking protein; AltName: Full=Non-muscle alpha-actinin-1
ENSGALG00000027742	0.0350428	1.93065	up	--	--	Biological Process: multicellular organismal development (GO:0007275);; Biological Process: cellular component organization (GO:0016043);; Biological Process: response to chemical (GO:0042221);; Cellular Component: intracellular organelle (GO:0043229);; Biological Process: primary metabolic process (GO:0044238);; Biological Process: cellular macromolecule metabolic process (GO:0044260);; Biologic…	K13957|0.0|tgu:100190489|NADH dehydrogenase 1 alpha subcomplex 11-like	Kelch-like protein 33 OS=Homo sapiens GN=KLHL33 PE=2 SV=2	PREDICTED: kelch-like protein 33-like [Gallus gallus]
ENSGALG00000015461	0.0346172	-4.64075	down	--	--	--	--	--	B6.1 precursor [Gallus gallus]
ENSGALG00000000379	0.0163098	-2.63763	down	--	--	Biological Process: positive regulation of endothelial cell proliferation (GO:0001938);; Biological Process: antigen processing and presentation of exogenous peptide antigen via MHC class I, TAP-dependent (GO:0002479);; Biological Process: platelet degranulation (GO:0002576);; Molecular Function: protein disulfide isomerase activity (GO:0003756);; Molecular Function: actin binding (GO:0003779);; …	K06493|0.0|gga:374209|ITGB3, integrin	Integrin beta-3 OS=Homo sapiens GN=ITGB3 PE=1 SV=2	integrin beta-3 precursor [Gallus gallus]
ENSGALG00000006388	0.0223424	-3.54122	down	--	--	Molecular Function: cytokine activity (GO:0005125);; Molecular Function: protein binding (GO:0005515);; Cellular Component: nucleus (GO:0005634);; Cellular Component: cytoplasm (GO:0005737);; Cellular Component: plasma membrane (GO:0005886);; Biological Process: chemotaxis (GO:0006935);; Biological Process: immune response (GO:0006955);; Biological Process: cellular component organization (GO:001…	--	Pro-interleukin-16 OS=Homo sapiens GN=IL16 PE=1 SV=4	interleukin 16 [Gallus gallus]
ENSGALG00000005918	0.00672537	#NAME?	down	--	--	Molecular Function: protein binding (GO:0005515);; Cellular Component: endoplasmic reticulum membrane (GO:0005789);; Cellular Component: integral component of membrane (GO:0016021);;	--	Protein FAM69A OS=Pongo abelii GN=FAM69A PE=2 SV=1	PREDICTED: protein FAM69A [Gallus gallus]
ENSGALG00000014443	0.0275193	-4.77276	down	--	--	Molecular Function: structural molecule activity (GO:0005198);; Molecular Function: protein binding (GO:0005515);; Cellular Component: intermediate filament (GO:0005882);; Biological Process: multicellular organismal development (GO:0007275);; Cellular Component: intracellular membrane-bounded organelle (GO:0043231);; Cellular Component: cytoplasmic part (GO:0044444);; Biological Process: single-…	--	Intermediate filament family orphan 1 OS=Mus musculus GN=Iffo1 PE=2 SV=1	PREDICTED: intermediate filament family orphan 1 [Taeniopygia guttata]
Gallus_gallus_newGene_3956	0.00672537	#NAME?	down	--	--	Biological Process: cyclin catabolic process (GO:0008054);; Biological Process: protein ubiquitination (GO:0016567);; Cellular Component: SCF ubiquitin ligase complex (GO:0019005);; Molecular Function: cyclin binding (GO:0030332);; Biological Process: SCF-dependent proteasomal ubiquitin-dependent protein catabolic process (GO:0031146);; Biological Process: mitotic G1 DNA damage checkpoint (GO:003…	K10308|1e-07|xtr:779980|fbxo31, MGC146622, fbx14, fbx31, fbxo14, pp2386	F-box only protein 31 GN=fbxo31 OS=Xenopus tropicalis (Western clawed frog) PE=2 SV=1	PREDICTED: F-box only protein 31 [Gallus gallus]
ENSGALG00000001589	0.0030936	-3.22567	down	--	--	Biological Process: endochondral ossification (GO:0001958);; Molecular Function: inositol-polyphosphate 5-phosphatase activity (GO:0004445);; Molecular Function: phosphatidylinositol-3,4,5-trisphosphate binding (GO:0005547);; Cellular Component: endosome (GO:0005768);; Cellular Component: Golgi apparatus (GO:0005794);; Cellular Component: cytosol (GO:0005829);; Cellular Component: actin filament …	K03084|0.0|gga:424745|INPP5D	Phosphatidylinositol 3,4,5-trisphosphate 5-phosphatase 1 OS=Mus musculus GN=Inpp5d PE=1 SV=2	PREDICTED: phosphatidylinositol 3,4,5-trisphosphate 5-phosphatase 1 isoform X3 [Gallus gallus]
ENSGALG00000026388	0.0322682	-2.2425	down	--	--	--	--	Nance-Horan syndrome protein OS=Homo sapiens GN=NHS PE=1 SV=2	PREDICTED: NHS-like 2 isoform X8 [Gallus gallus]
ENSGALG00000014071	0.00496549	-3.02275	down	--	--	Molecular Function: inositol hexakisphosphate binding (GO:0000822);; Biological Process: response to hypoxia (GO:0001666);; Molecular Function: 3',5'-cyclic-nucleotide phosphodiesterase activity (GO:0004114);; Molecular Function: intracellular ligand-gated calcium channel activity (GO:0005218);; Molecular Function: inositol 1,4,5-trisphosphate-sensitive calcium-release channel activity (GO:000522…	K04959|0.0|gga:418212|ITPR2	Inositol 1,4,5-trisphosphate receptor type 2 OS=Homo sapiens GN=ITPR2 PE=1 SV=2	PREDICTED: inositol 1,4,5-trisphosphate receptor type 2 isoform X1 [Gallus gallus]
ENSGALG00000003120	0.00444141	-4.04754	down	--	--	Molecular Function: RNA polymerase II activating transcription factor binding (GO:0001102);; Biological Process: CD4-positive, CD25-positive, alpha-beta regulatory T cell differentiation (GO:0002361);; Molecular Function: chromatin binding (GO:0003682);; Molecular Function: sequence-specific DNA binding transcription factor activity (GO:0003700);; Molecular Function: transcription corepressor act…	K06065|0.0|gga:416815|NCOR2	Nuclear receptor corepressor 2 OS=Homo sapiens GN=NCOR2 PE=1 SV=2	PREDICTED: nuclear receptor corepressor 2 [Gallus gallus]
ENSGALG00000010911	0.0447049	-3.95117	down	[Q]	Secondary metabolites biosynthesis, transport and catabolism	Molecular Function: iron ion binding (GO:0005506);; Cellular Component: endoplasmic reticulum membrane (GO:0005789);; Biological Process: regulation of heart contraction (GO:0008016);; Molecular Function: steroid hydroxylase activity (GO:0008395);; Molecular Function: arachidonic acid 14,15-epoxygenase activity (GO:0008404);; Molecular Function: arachidonic acid 11,12-epoxygenase activity (GO:000…	--	Cytochrome P450 2J2 OS=Homo sapiens GN=CYP2J2 PE=1 SV=2	PREDICTED: cytochrome P450 2J2 isoform X2 [Gallus gallus]
ENSGALG00000009216	0.0126101	-5.37036	down
ENSGALG00000028246	0.0242652	-4.80429	down
Gallus_gallus_newGene_3190	0.0126101	2.27298	up
Gallus_gallus_newGene_5036	0.00100752	2.35735	up
