# Supplementary material for: Transcriptome-based screening of intracellular pathways and angiogenesis related genes at different stages of thiram induced tibial lesions in broiler chickens
Source: BMC Genomics. 2020 Jan 15;21:50. doi: 10.1186/s12864-020-6456-9 (PMC6964038; doi:10.1186/s12864-020-6456-9)
Supplement: Supplementary file 2 — Additional file 2: Table S1. Commonly observed differentially expressed genes on day 2, 6 and 15 [file 12864_2020_6456_MOESM2_ESM.xlsx]

## Sheet: S1 Table
Genes code	Genes	Regulation
UBE2R2	Ubiquitin-conjugating enzyme E2 R2	Down day 2	Up day 6
CCSAP	Centriole, cilia and spindle-associated protein	Up day 2	Up day 15
ATP2A3	Sarcoplasmic/endoplasmic reticulum calcium ATPase 3	Up day 2	Down day 15
F13A1	Coagulation factor XIII A chain protein	Up day 2	Down day 15
SHROOM2	Shroom2 isoform X6	Up day 2	Down day 15
RASA3	Ras GTPase-activating protein 3	Up day 2	Down day 15
CLU	Clusterin precursor	Up day 2	Down day 15
S1 Table
Down= Downregulated
Up= Upregulated
