# Supplementary material for: Transcriptome-based screening of intracellular pathways and angiogenesis related genes at different stages of thiram induced tibial lesions in broiler chickens
Source: BMC Genomics. 2020 Jan 15;21:50. doi: 10.1186/s12864-020-6456-9 (PMC6964038; doi:10.1186/s12864-020-6456-9)
Supplement: Supplementary file 3 — Additional file 3: Table S2. Differentially expressed genes in control and thiram groups on day 2, 6 and 15 [file 12864_2020_6456_MOESM3_ESM.xlsx]

## Sheet: S2 Table
Day 2 (C vs T)
Gene ID	Genes	Gene description	Regulation	Pathways
ENSGALG00000027241	TBXA2R	Thromboxane A2 receptor-like	Up	Neuroactive ligand-receptor interaction
ENSGALG00000016783	IL1R1	Interleukin-1 receptor type 1 precursor	Up	MAPK signaling pathway
Gallus_gallus_newGene_2322	CLU	Clusterin precursor	Up	Regulation of actin cytoskeleton+ Focal adhesion
ENSGALG00000012802	F13A1	coagulation factor XIII A chain protein	UP	Regulation of actin cytoskeleton+ Focal adhesion
Day 6 (C vs T)
ENSGALG00000002696	RPL17	Ribosomal protein L17	Down	Ribosome
ENSGALG00000012620	PTCH1	Protein patched homolog 1	Down	Hedgehog signaling pathway
Day 15 (C vs T)
Gallus_gallus_newGene_2322	CLU	Clusterin precursor	Down	Regulation of actin cytoskeleton+ Focal adhesion
ENSGALG00000012802	F13A1	Coagulation factor XIII A chain protein	Down	Regulation of actin cytoskeleton+ Focal adhesion
ENSGALG00000000379	ITGB3	Integrin beta-3 precursor	Down	Regulation of actin cytoskeleton+ Focal adhesion
ENSGALG00000002655	ITGAV	Integrin alpha-V precursor	Down	Regulation of actin cytoskeleton+ Focal adhesion
ENSGALG00000007511	ITGB2	Integrin beta-2 precursor	Down	Regulation of actin cytoskeleton+ Focal adhesion
ENSGALG00000012456	RAC2	Ras-related C3 botulinum toxin substrate 2	Down	Regulation of actin cytoskeleton+ Focal adhesion+ Natural killer cell mediated cytotoxicity+ VEGF signaling pathway
ENSGALG00000014903	ITGA2	Integrin alpha-2	Down	Regulation of actin cytoskeleton+ Focal adhesion
ENSGALG00000014978	IQGAP2	IQ motif containing GTPase activating protein 2	Down	Regulation of actin cytoskeleton
ENSGALG00000023703	GIT1	ARF GTPase-activating protein GIT1	Down	Regulation of actin cytoskeleton
ENSGALG00000025942	VAV-like	Proto-oncogene Vav	Down	Regulation of actin cytoskeleton+ Focal adhesion+ Natural killer cell mediated cytotoxicity
Gallus_gallus_newGene_4706	ITGA5	Integrin alpha-IIb-like	Down	Regulation of actin cytoskeleton+ Focal adhesion
ENSGALG00000009927	RAP1B	Ras-related protein Rap-1b precursor	Down	Focal adhesion
ENSGALG00000015022	FYN	Tyrosine-protein kinase Fyn-like	Down	Focal adhesion+ Natural killer cell mediated cytotoxicity
ENSGALG00000002005	PTPN11	Tyrosine-protein phosphatase non-receptor type 11	Down	Natural killer cell mediated cytotoxicity
ENSGALG00000003120	NCOR2	Nuclear receptor corepressor 2	Down	Notch signaling pathway
ENSGALG00000009809	MAML3	Mastermind-like protein 3	Down	Notch signaling pathway
S2 Table.
Down= Downregulated
Up= Upregulated
